# Supplementary material for: High-resolution macromolecular crystallography at the FemtoMAX beamline with time-over-threshold photon detection
Source: J Synchrotron Radiat. 2021 Jan 1;28(Pt 1):64–70. doi: 10.1107/S1600577520014599 (PMC7842217; doi:10.1107/S1600577520014599)
Supplement: Supplementary file 1 [file s-28-00064-sup1.mcf]

data_Trpsin_femomax_3_2_refine
_cell.volume                      217193.217
_cell.length_a                    54.840
_cell.length_b                    58.700
_cell.length_c                    67.470
_cell.angle_beta                  90.000
_cell.angle_gamma                 90.000
_cell.angle_alpha                 90.000
_space_group.name_H-M_alt         'P 21 21 21'
_space_group.name_Hall            ' P 2ac 2ab'
_space_group.IT_number            19
_space_group.crystal_system       orthorhombic
_symmetry.Int_Tables_number       19
_symmetry.space_group_name_H-M    'P 21 21 21'
_symmetry.space_group_name_Hall   ' P 2ac 2ab'
_computing.structure_refinement   'PHENIX (phenix.refine: 1.11.1_2575)'
_reflns.B_iso_Wilson_estimate     16.3266797138
_refine.ls_percent_reflns_R_free  5.03063640162
_refine.pdbx_overall_phase_error  21.895170816
_refine.ls_R_factor_obs           0.166374759835
_refine.pdbx_stereochemistry_target_values 'GeoStd + Monomer Library + CDL v1.2'
_refine.B_iso_mean                19.8089386821
_refine.ls_number_reflns_R_free   1445
_refine.ls_percent_reflns_obs     80.7784245901
_refine.ls_R_factor_R_work        0.164920921215
_refine.pdbx_solvent_shrinkage_radii 0.9
_refine.ls_d_res_high             1.50000233387
_refine.ls_number_reflns_obs      28724
_refine.pdbx_ls_sigma_F           1.32519116157
_refine.ls_number_reflns_R_work   27279
_refine.ls_d_res_low              42.5557243267
_refine.solvent_model_details     'FLAT BULK SOLVENT MODEL'
_refine.ls_R_factor_R_free        0.193898767139
_refine.overall_SU_ML             0.183329814033
_refine.pdbx_solvent_vdw_probe_radii 1.11
_exptl.method                     'X-RAY DIFFRACTION'
loop_
  _space_group_symop.id
  _space_group_symop.operation_xyz
  1  x,y,z
  2  x+1/2,-y+1/2,-z
  3  -x,y+1/2,-z+1/2
  4  -x+1/2,-y,z+1/2

loop_
  _software.pdbx_ordinal
  _software.name
  _software.version
  _software.type
  _software.contact_author
  _software.contact_author_email
  _software.location
  _software.classification
  _software.citation_id
  _software.language
  1  phenix.refine  1.11.1_2575  program  'Paul D. Adams'  pdadams@lbl.gov  https://www.phenix-online.org/  refinement  phenix.refine  Python/C++
  1  Phenix         1.11.1_2575  program  'Paul D. Adams'  pdadams@lbl.gov  https://www.phenix-online.org/  refinement  phenix         Python/C++

loop_
  _citation.id
  _citation.title
  _citation.journal_abbrev
  _citation.journal_volume
  _citation.page_first
  _citation.page_last
  _citation.year
  _citation.journal_id_ASTM
  _citation.journal_id_ISSN
  _citation.journal_id_CSD
  phenix.refine  'Towards automated crystallographic structure refinement with phenix.refine.'        'Acta Crystallogr., Sect. D: Biol. Crystallogr.'  68  352   67  2012  ABCRE6  0907-4449  0766
  phenix         'PHENIX: a comprehensive Python-based system for macromolecular structure solution'  'Acta Crystallogr., Sect. D: Biol. Crystallogr.'  66  213  221  2010  ABCRE6  0907-4449  0766

loop_
  _refine_ls_restr.type
  _refine_ls_restr.number
  _refine_ls_restr.dev_ideal
  _refine_ls_restr.weight
  _refine_ls_restr.pdbx_restraint_function
  f_bond_d            1679  0.00941154407673  ?  ?
  f_angle_d           2281    0.830604342445  ?  ?
  f_chiral_restr       254   0.0582741217758  ?  ?
  f_plane_restr        291  0.00484669233698  ?  ?
  f_dihedral_angle_d   983     4.24434710178  ?  ?

loop_
  _refine_ls_shell.d_res_high
  _refine_ls_shell.d_res_low
  _refine_ls_shell.number_reflns_R_work
  _refine_ls_shell.R_factor_R_work
  _refine_ls_shell.percent_reflns_obs
  _refine_ls_shell.R_factor_R_free
  _refine_ls_shell.number_reflns_R_free
  3.2312  42.5728  3400  0.140986876425  95.3395472703  0.160804495672  180
  2.5648   3.2312  3178  0.158872808525  92.5269858843   0.17125083946  165
  2.2406   2.5648  3035  0.159606910285  89.4648360885  0.207423691411  158
  2.0358   2.2406  2992   0.15419663364  88.7074063644  0.179604943742  158
  1.8899   2.0358  2916  0.158671546472  87.4360432064  0.194058366481  160
  1.7784   1.8899  2832  0.187031168795  85.1312785388  0.250998524201  151
  1.6894   1.7784  2807  0.210486331241  83.5593220339  0.226940935121  151
  1.6158   1.6894  2534   0.24813655362  76.0583524027  0.293089858389  125
  1.5536   1.6158  2130  0.277596670603  63.5976129582  0.363785963238  108
     1.5   1.5536  1455  0.308992251297    44.21534937  0.361554356577   89

loop_
  _atom_type.symbol
  _atom_type.scat_dispersion_real
  _atom_type.scat_dispersion_imag
  _atom_type.scat_Cromer_Mann_a1
  _atom_type.scat_Cromer_Mann_a2
  _atom_type.scat_Cromer_Mann_b1
  _atom_type.scat_Cromer_Mann_b2
  _atom_type.scat_Cromer_Mann_c
  _atom_type.scat_source
  _atom_type.scat_dispersion_source
  S   .  .   9.55732  6.39887   1.23737  29.19336  0.0  
;
2-Gaussian fit: Grosse-Kunstleve RW, Sauter NK, Adams PD:
Newsletter of the IUCr Commission on Crystallographic Computing 2004, 3, 22-31.
;
  .
  Ca  .  .  16.26893  3.65395   3.58509  77.28589  0.0  
;
2-Gaussian fit: Grosse-Kunstleve RW, Sauter NK, Adams PD:
Newsletter of the IUCr Commission on Crystallographic Computing 2004, 3, 22-31.
;
  .
  C   .  .   3.54356  2.42580  25.62398   1.50364  0.0  
;
2-Gaussian fit: Grosse-Kunstleve RW, Sauter NK, Adams PD:
Newsletter of the IUCr Commission on Crystallographic Computing 2004, 3, 22-31.
;
  .
  O   .  .   4.49882  3.47563  15.80542   1.70748  0.0  
;
2-Gaussian fit: Grosse-Kunstleve RW, Sauter NK, Adams PD:
Newsletter of the IUCr Commission on Crystallographic Computing 2004, 3, 22-31.
;
  .
  N   .  .   4.01032  2.96436  19.97189   1.75589  0.0  
;
2-Gaussian fit: Grosse-Kunstleve RW, Sauter NK, Adams PD:
Newsletter of the IUCr Commission on Crystallographic Computing 2004, 3, 22-31.
;
  .

loop_
  _atom_site.group_PDB
  _atom_site.id
  _atom_site.label_atom_id
  _atom_site.label_alt_id
  _atom_site.label_comp_id
  _atom_site.auth_asym_id
  _atom_site.auth_seq_id
  _atom_site.pdbx_PDB_ins_code
  _atom_site.Cartn_x
  _atom_site.Cartn_y
  _atom_site.Cartn_z
  _atom_site.occupancy
  _atom_site.B_iso_or_equiv
  _atom_site.type_symbol
  _atom_site.pdbx_formal_charge
  _atom_site.label_asym_id
  _atom_site.label_entity_id
  _atom_site.label_seq_id
  _atom_site.pdbx_PDB_model_num
  ATOM       1  N    .  ILE  A   16  ?   -8.04480  -19.65604  -13.47661  1.000  12.39104  N   ?  A  ?    1  1
  ATOM       2  CA   .  ILE  A   16  ?   -8.09259  -20.54324  -14.63140  1.000  12.78217  C   ?  A  ?    1  1
  ATOM       3  C    .  ILE  A   16  ?   -9.35931  -20.26049  -15.42791  1.000  13.74994  C   ?  A  ?    1  1
  ATOM       4  O    .  ILE  A   16  ?  -10.45330  -20.35863  -14.88195  1.000  14.35017  O   ?  A  ?    1  1
  ATOM       5  CB   .  ILE  A   16  ?   -8.05301  -22.03281  -14.20618  1.000  14.43574  C   ?  A  ?    1  1
  ATOM       6  CG1  .  ILE  A   16  ?   -6.85755  -22.31222  -13.28243  1.000  14.17702  C   ?  A  ?    1  1
  ATOM       7  CG2  .  ILE  A   16  ?   -8.07746  -22.94733  -15.44083  1.000  15.78475  C   ?  A  ?    1  1
  ATOM       8  CD1  .  ILE  A   16  ?   -5.52841  -22.43237  -14.01507  1.000  14.92557  C   ?  A  ?    1  1
  ATOM       9  N    .  VAL  A   17  ?   -9.20054  -19.92542  -16.70786  1.000  14.17010  N   ?  A  ?    2  1
  ATOM      10  CA   .  VAL  A   17  ?  -10.31905  -19.71470  -17.62840  1.000  14.31529  C   ?  A  ?    2  1
  ATOM      11  C    .  VAL  A   17  ?  -10.50970  -20.97868  -18.45883  1.000  16.78616  C   ?  A  ?    2  1
  ATOM      12  O    .  VAL  A   17  ?   -9.54550  -21.51180  -19.02146  1.000  15.76213  O   ?  A  ?    2  1
  ATOM      13  CB   .  VAL  A   17  ?  -10.06884  -18.49579  -18.53494  1.000  16.64480  C   ?  A  ?    2  1
  ATOM      14  CG1  .  VAL  A   17  ?  -11.22675  -18.30925  -19.49934  1.000  19.26291  C   ?  A  ?    2  1
  ATOM      15  CG2  .  VAL  A   17  ?   -9.84044  -17.23199  -17.69124  1.000  17.33409  C   ?  A  ?    2  1
  ATOM      16  N    .  GLY  A   18  ?  -11.75059  -21.45796  -18.54364  1.000  16.43299  N   ?  A  ?    3  1
  ATOM      17  CA   .  GLY  A   18  ?  -12.02397  -22.60954  -19.38510  1.000  18.56356  C   ?  A  ?    3  1
  ATOM      18  C    .  GLY  A   18  ?  -11.52009  -23.93395  -18.85476  1.000  18.50865  C   ?  A  ?    3  1
  ATOM      19  O    .  GLY  A   18  ?  -11.27968  -24.85863  -19.64318  1.000  20.32412  O   ?  A  ?    3  1
  ATOM      20  N    .  GLY  A   19  ?  -11.33796  -24.05445  -17.54337  1.000  16.97033  N   ?  A  ?    4  1
  ATOM      21  CA   .  GLY  A   19  ?  -10.87888  -25.28297  -16.93861  1.000  17.17967  C   ?  A  ?    4  1
  ATOM      22  C    .  GLY  A   19  ?  -12.01253  -26.09254  -16.34632  1.000  19.08559  C   ?  A  ?    4  1
  ATOM      23  O    .  GLY  A   19  ?  -13.18797  -25.92089  -16.69052  1.000  22.21984  O   ?  A  ?    4  1
  ATOM      24  N    .  TYR  A   20  ?  -11.65052  -26.99407  -15.43736  1.000  14.84898  N   ?  A  ?    5  1
  ATOM      25  CA   .  TYR  A   20  ?  -12.60831  -27.84551  -14.75745  1.000  14.80513  C   ?  A  ?    5  1
  ATOM      26  C    .  TYR  A   20  ?  -12.29347  -27.85957  -13.26926  1.000  15.31490  C   ?  A  ?    5  1
  ATOM      27  O    .  TYR  A   20  ?  -11.19099  -27.50456  -12.84124  1.000  16.39213  O   ?  A  ?    5  1
  ATOM      28  CB   .  TYR  A   20  ?  -12.60189  -29.27999  -15.33335  1.000  16.44295  C   ?  A  ?    5  1
  ATOM      29  CG   .  TYR  A   20  ?  -11.27513  -30.01014  -15.24030  1.000  17.81328  C   ?  A  ?    5  1
  ATOM      30  CD1  .  TYR  A   20  ?  -10.24235  -29.75189  -16.14027  1.000  17.17433  C   ?  A  ?    5  1
  ATOM      31  CD2  .  TYR  A   20  ?  -11.05727  -30.96863  -14.25330  1.000  14.67060  C   ?  A  ?    5  1
  ATOM      32  CE1  .  TYR  A   20  ?   -9.01925  -30.42031  -16.04835  1.000  15.65420  C   ?  A  ?    5  1
  ATOM      33  CE2  .  TYR  A   20  ?   -9.84770  -31.64865  -14.16913  1.000  18.04539  C   ?  A  ?    5  1
  ATOM      34  CZ   .  TYR  A   20  ?   -8.84163  -31.37086  -15.06754  1.000  18.98394  C   ?  A  ?    5  1
  ATOM      35  OH   .  TYR  A   20  ?   -7.64313  -32.04614  -14.97605  1.000  23.42051  O   ?  A  ?    5  1
  ATOM      36  N    .  THR  A   21  ?  -13.28795  -28.24846  -12.47381  1.000  15.98398  N   ?  A  ?    6  1
  ATOM      37  CA   .  THR  A   21  ?  -13.08492  -28.38376  -11.03478  1.000  16.02793  C   ?  A  ?    6  1
  ATOM      38  C    .  THR  A   21  ?  -12.19940  -29.59829  -10.76637  1.000  14.53921  C   ?  A  ?    6  1
  ATOM      39  O    .  THR  A   21  ?  -12.54881  -30.72799  -11.13585  1.000  16.47240  O   ?  A  ?    6  1
  ATOM      40  CB   .  THR  A   21  ?  -14.43462  -28.50783  -10.32124  1.000  17.52562  C   ?  A  ?    6  1
  ATOM      41  OG1  .  THR  A   21  ?  -15.17283  -27.29213  -10.49675  1.000  19.75305  O   ?  A  ?    6  1
  ATOM      42  CG2  .  THR  A   21  ?  -14.25307  -28.76670   -8.83556  1.000  17.94825  C   ?  A  ?    6  1
  ATOM      43  N    .  CYS  A   22  ?  -11.03653  -29.36671  -10.14619  1.000  15.13998  N   ?  A  ?    7  1
  ATOM      44  CA   .  CYS  A   22  ?  -10.05561  -30.44288   -9.97573  1.000  15.68911  C   ?  A  ?    7  1
  ATOM      45  C    .  CYS  A   22  ?  -10.63518  -31.60426   -9.18794  1.000  15.79586  C   ?  A  ?    7  1
  ATOM      46  O    .  CYS  A   22  ?  -10.44076  -32.77456   -9.54430  1.000  16.99590  O   ?  A  ?    7  1
  ATOM      47  CB   .  CYS  A   22  ?   -8.81023  -29.93792   -9.24317  1.000  12.39926  C   ?  A  ?    7  1
  ATOM      48  SG   .  CYS  A   22  ?   -7.90159  -28.61052  -10.02653  1.000  14.66965  S   ?  A  ?    7  1
  ATOM      49  N    .  GLY  A   23  ?  -11.30955  -31.29911   -8.09666  1.000  16.86475  N   ?  A  ?    8  1
  ATOM      50  CA   .  GLY  A   23  ?  -11.67750  -32.26222   -7.07104  1.000  15.39616  C   ?  A  ?    8  1
  ATOM      51  C    .  GLY  A   23  ?  -10.78649  -32.05870   -5.85712  1.000  16.40203  C   ?  A  ?    8  1
  ATOM      52  O    .  GLY  A   23  ?   -9.58466  -31.79217   -5.98374  1.000  17.32061  O   ?  A  ?    8  1
  ATOM      53  N    .  ALA  A   24  ?  -11.37468  -32.19505   -4.66756  1.000  18.20397  N   ?  A  ?    9  1
  ATOM      54  CA   .  ALA  A   24  ?  -10.65089  -31.90340   -3.43369  1.000  17.67970  C   ?  A  ?    9  1
  ATOM      55  C    .  ALA  A   24  ?   -9.39907  -32.76422   -3.30137  1.000  19.35300  C   ?  A  ?    9  1
  ATOM      56  O    .  ALA  A   24  ?   -9.47186  -33.99929   -3.32994  1.000  18.28654  O   ?  A  ?    9  1
  ATOM      57  CB   .  ALA  A   24  ?  -11.56423  -32.10440   -2.22339  1.000  19.92121  C   ?  A  ?    9  1
  ATOM      58  N    .  ASN  A   25  ?   -8.25377  -32.08632   -3.16434  1.000  18.51919  N   ?  A  ?   10  1
  ATOM      59  CA   .  ASN  A   25  ?   -6.95181  -32.68766   -2.86848  1.000  16.37476  C   ?  A  ?   10  1
  ATOM      60  C    .  ASN  A   25  ?   -6.46728  -33.62052   -3.97014  1.000  19.70359  C   ?  A  ?   10  1
  ATOM      61  O    .  ASN  A   25  ?   -5.67851  -34.52700   -3.70852  1.000  19.13505  O   ?  A  ?   10  1
  ATOM      62  CB   .  ASN  A   25  ?   -6.95602  -33.42223   -1.52516  1.000  19.20394  C   ?  A  ?   10  1
  ATOM      63  CG   .  ASN  A   25  ?   -7.55694  -32.58721   -0.41236  1.000  21.60159  C   ?  A  ?   10  1
  ATOM      64  OD1  .  ASN  A   25  ?   -8.59243  -32.93907    0.14430  1.000  23.22842  O   ?  A  ?   10  1
  ATOM      65  ND2  .  ASN  A   25  ?   -6.92278  -31.46113   -0.10013  1.000  19.61876  N   ?  A  ?   10  1
  ATOM      66  N    .  THR  A   26  ?   -6.90776  -33.40232   -5.21164  1.000  16.74821  N   ?  A  ?   11  1
  ATOM      67  CA   .  THR  A   26  ?   -6.35864  -34.17655   -6.31646  1.000  16.76183  C   ?  A  ?   11  1
  ATOM      68  C    .  THR  A   26  ?   -5.05317  -33.60002   -6.84568  1.000  16.32775  C   ?  A  ?   11  1
  ATOM      69  O    .  THR  A   26  ?   -4.40434  -34.23943   -7.68058  1.000  18.62545  O   ?  A  ?   11  1
  ATOM      70  CB   .  THR  A   26  ?   -7.37455  -34.27676   -7.46227  1.000  18.45838  C   ?  A  ?   11  1
  ATOM      71  OG1  .  THR  A   26  ?   -7.72170  -32.95914   -7.91631  1.000  16.15597  O   ?  A  ?   11  1
  ATOM      72  CG2  .  THR  A   26  ?   -8.63192  -34.99979   -6.99347  1.000  18.03488  C   ?  A  ?   11  1
  ATOM      73  N    .  VAL  A   27  ?   -4.66532  -32.41102   -6.38954  1.000  15.08565  N   ?  A  ?   12  1
  ATOM      74  CA   .  VAL  A   27  ?   -3.42575  -31.75157   -6.79441  1.000  15.21174  C   ?  A  ?   12  1
  ATOM      75  C    .  VAL  A   27  ?   -2.67792  -31.48514   -5.49369  1.000  17.02511  C   ?  A  ?   12  1
  ATOM      76  O    .  VAL  A   27  ?   -2.65972  -30.34481   -5.00707  1.000  14.31096  O   ?  A  ?   12  1
  ATOM      77  CB   .  VAL  A   27  ?   -3.69427  -30.45557   -7.58208  1.000  14.66159  C   ?  A  ?   12  1
  ATOM      78  CG1  .  VAL  A   27  ?   -2.39341  -29.92637   -8.20159  1.000  13.94867  C   ?  A  ?   12  1
  ATOM      79  CG2  .  VAL  A   27  ?   -4.75918  -30.68126   -8.66406  1.000  19.35844  C   ?  A  ?   12  1
  ATOM      80  N    .  PRO  A   28  ?   -2.07542  -32.50535   -4.87987  1.000  14.81748  N   ?  A  ?   13  1
  ATOM      81  CA   .  PRO  A   28  ?   -1.67450  -32.38810   -3.46586  1.000  14.75109  C   ?  A  ?   13  1
  ATOM      82  C    .  PRO  A   28  ?   -0.45987  -31.50116   -3.22923  1.000  14.04087  C   ?  A  ?   13  1
  ATOM      83  O    .  PRO  A   28  ?   -0.16339  -31.19161   -2.06591  1.000  13.51522  O   ?  A  ?   13  1
  ATOM      84  CB   .  PRO  A   28  ?   -1.38826  -33.84653   -3.06412  1.000  15.66090  C   ?  A  ?   13  1
  ATOM      85  CG   .  PRO  A   28  ?   -1.04591  -34.53447   -4.35071  1.000  16.89729  C   ?  A  ?   13  1
  ATOM      86  CD   .  PRO  A   28  ?   -1.83177  -33.85360   -5.43081  1.000  17.56507  C   ?  A  ?   13  1
  ATOM      87  N    .  TYR  A   29  ?    0.25046  -31.09852   -4.27783  1.000  14.59421  N   ?  A  ?   14  1
  ATOM      88  CA   .  TYR  A   29  ?    1.39502  -30.20398   -4.16701  1.000  14.30218  C   ?  A  ?   14  1
  ATOM      89  C    .  TYR  A   29  ?    1.00608  -28.73368   -4.32002  1.000  13.95193  C   ?  A  ?   14  1
  ATOM      90  O    .  TYR  A   29  ?    1.86991  -27.86093   -4.17905  1.000  14.59753  O   ?  A  ?   14  1
  ATOM      91  CB   .  TYR  A   29  ?    2.44892  -30.57651   -5.22288  1.000  12.61902  C   ?  A  ?   14  1
  ATOM      92  CG   .  TYR  A   29  ?    1.83968  -30.71692   -6.59767  1.000  13.74736  C   ?  A  ?   14  1
  ATOM      93  CD1  .  TYR  A   29  ?    1.61209  -29.59585   -7.39950  1.000  14.74451  C   ?  A  ?   14  1
  ATOM      94  CD2  .  TYR  A   29  ?    1.42139  -31.95793   -7.07044  1.000  14.52126  C   ?  A  ?   14  1
  ATOM      95  CE1  .  TYR  A   29  ?    1.02834  -29.71738   -8.65185  1.000  14.44758  C   ?  A  ?   14  1
  ATOM      96  CE2  .  TYR  A   29  ?    0.83671  -32.08381   -8.30726  1.000  14.95752  C   ?  A  ?   14  1
  ATOM      97  CZ   .  TYR  A   29  ?    0.64016  -30.96343   -9.09541  1.000  15.57929  C   ?  A  ?   14  1
  ATOM      98  OH   .  TYR  A   29  ?    0.04853  -31.10345  -10.33145  1.000  13.83058  O   ?  A  ?   14  1
  ATOM      99  N    .  GLN  A   30  ?   -0.26058  -28.44436   -4.62266  1.000  13.46440  N   ?  A  ?   15  1
  ATOM     100  CA   .  GLN  A   30  ?   -0.71511  -27.07314   -4.82740  1.000  12.82073  C   ?  A  ?   15  1
  ATOM     101  C    .  GLN  A   30  ?   -0.83642  -26.36968   -3.48547  1.000  13.28724  C   ?  A  ?   15  1
  ATOM     102  O    .  GLN  A   30  ?   -1.43403  -26.91035   -2.55069  1.000  16.27106  O   ?  A  ?   15  1
  ATOM     103  CB   .  GLN  A   30  ?   -2.06868  -27.06412   -5.53263  1.000  13.60281  C   ?  A  ?   15  1
  ATOM     104  CG   .  GLN  A   30  ?   -2.72766  -25.67564   -5.56952  1.000  12.35353  C   ?  A  ?   15  1
  ATOM     105  CD   .  GLN  A   30  ?   -2.24747  -24.84711   -6.75462  1.000  13.70785  C   ?  A  ?   15  1
  ATOM     106  OE1  .  GLN  A   30  ?   -2.19317  -25.33658   -7.87939  1.000  16.93142  O   ?  A  ?   15  1
  ATOM     107  NE2  .  GLN  A   30  ?   -1.89537  -23.58634   -6.50412  1.000  14.49251  N   ?  A  ?   15  1
  ATOM     108  N    .  VAL  A   31  ?   -0.26730  -25.17189   -3.38225  1.000  11.95514  N   ?  A  ?   16  1
  ATOM     109  CA   .  VAL  A   31  ?   -0.40243  -24.37952   -2.16696  1.000  13.82461  C   ?  A  ?   16  1
  ATOM     110  C    .  VAL  A   31  ?   -1.06171  -23.05401   -2.52121  1.000  13.20545  C   ?  A  ?   16  1
  ATOM     111  O    .  VAL  A   31  ?   -1.03762  -22.59203   -3.66829  1.000  12.97049  O   ?  A  ?   16  1
  ATOM     112  CB   .  VAL  A   31  ?    0.94177  -24.14044   -1.42974  1.000  18.15908  C   ?  A  ?   16  1
  ATOM     113  CG1  .  VAL  A   31  ?    1.79451  -25.40573   -1.37991  1.000  19.37030  C   ?  A  ?   16  1
  ATOM     114  CG2  .  VAL  A   31  ?    1.71637  -23.00641   -2.03609  1.000  18.28554  C   ?  A  ?   16  1
  ATOM     115  N    .  SER  A   32  ?   -1.68246  -22.45410   -1.50978  1.000  14.57571  N   ?  A  ?   17  1
  ATOM     116  CA   .  SER  A   32  ?   -2.19818  -21.09783   -1.58235  1.000  13.96055  C   ?  A  ?   17  1
  ATOM     117  C    .  SER  A   32  ?   -1.33090  -20.22785   -0.68635  1.000  15.02301  C   ?  A  ?   17  1
  ATOM     118  O    .  SER  A   32  ?   -1.06263  -20.60029    0.46475  1.000  14.91536  O   ?  A  ?   17  1
  ATOM     119  CB   .  SER  A   32  ?   -3.66512  -21.04782   -1.13964  1.000  13.45342  C   ?  A  ?   17  1
  ATOM     120  OG   .  SER  A   32  ?   -4.07683  -19.70089   -0.90327  1.000  14.81233  O   ?  A  ?   17  1
  ATOM     121  N    .  LEU  A   33  ?   -0.86267  -19.09455   -1.21875  1.000  12.99251  N   ?  A  ?   18  1
  ATOM     122  CA   .  LEU  A   33  ?   -0.14340  -18.11092   -0.41806  1.000  12.92256  C   ?  A  ?   18  1
  ATOM     123  C    .  LEU  A   33  ?   -1.14093  -17.08551    0.09684  1.000  12.63393  C   ?  A  ?   18  1
  ATOM     124  O    .  LEU  A   33  ?   -1.89788  -16.50273   -0.68461  1.000  14.54279  O   ?  A  ?   18  1
  ATOM     125  CB   .  LEU  A   33  ?    0.95592  -17.41760   -1.22425  1.000  12.86564  C   ?  A  ?   18  1
  ATOM     126  CG   .  LEU  A   33  ?    2.00408  -18.32596   -1.87006  1.000  16.38248  C   ?  A  ?   18  1
  ATOM     127  CD1  .  LEU  A   33  ?    3.04701  -17.46845   -2.57105  1.000  17.32975  C   ?  A  ?   18  1
  ATOM     128  CD2  .  LEU  A   33  ?    2.65622  -19.26040   -0.86634  1.000  16.17950  C   ?  A  ?   18  1
  ATOM     129  N    .  ASN  A   34  ?   -1.12462  -16.85422    1.40608  1.000  14.43108  N   ?  A  ?   19  1
  ATOM     130  CA   .  ASN  A   34  ?   -2.16239  -16.07271    2.06741  1.000  14.40927  C   ?  A  ?   19  1
  ATOM     131  C    .  ASN  A   34  ?   -1.54347  -14.93875    2.87589  1.000  14.96092  C   ?  A  ?   19  1
  ATOM     132  O    .  ASN  A   34  ?   -0.64485  -15.16688    3.68865  1.000  15.87306  O   ?  A  ?   19  1
  ATOM     133  CB   .  ASN  A   34  ?   -3.00776  -16.99813    2.96210  1.000  13.53985  C   ?  A  ?   19  1
  ATOM     134  CG   .  ASN  A   34  ?   -4.17716  -16.28342    3.61032  1.000  13.70627  C   ?  A  ?   19  1
  ATOM     135  OD1  .  ASN  A   34  ?   -3.98566  -15.49816    4.53252  1.000  15.80709  O   ?  A  ?   19  1
  ATOM     136  ND2  .  ASN  A   34  ?   -5.39499  -16.57051    3.14328  1.000  14.40333  N   ?  A  ?   19  1
  ATOM     137  N    .  SER  A   35  ?   -2.03243  -13.71849    2.66624  1.000  15.07509  N   ?  A  ?   20  1
  ATOM     138  CA   .  SER  A   35  ?   -1.63490  -12.56975    3.48063  1.000  15.12303  C   ?  A  ?   20  1
  ATOM     139  C    .  SER  A   35  ?   -2.87161  -11.86511    4.01871  1.000  17.66114  C   ?  A  ?   20  1
  ATOM     140  O    .  SER  A   35  ?   -3.01881  -10.64378    3.92826  1.000  19.56693  O   ?  A  ?   20  1
  ATOM     141  CB   .  SER  A   35  ?   -0.75856  -11.61243    2.66991  1.000  17.97571  C   ?  A  ?   20  1
  ATOM     142  OG   .  SER  A   35  ?   -1.45392  -11.14264    1.52210  1.000  23.50689  O   ?  A  ?   20  1
  ATOM     143  N    .  GLY  A   36  ?   -3.77594  -12.65541    4.60390  1.000  14.94675  N   ?  A  ?   21  1
  ATOM     144  CA   .  GLY  A   36  ?   -5.11144  -12.22852    4.96184  1.000  17.47619  C   ?  A  ?   21  1
  ATOM     145  C    .  GLY  A   36  ?   -6.14936  -12.59918    3.93132  1.000  16.10472  C   ?  A  ?   21  1
  ATOM     146  O    .  GLY  A   36  ?   -7.34736  -12.44850    4.18827  1.000  16.57265  O   ?  A  ?   21  1
  ATOM     147  N    .  TYR  A   37  ?   -5.70819  -13.08963    2.77908  1.000  14.03947  N   ?  A  ?   22  1
  ATOM     148  CA   .  TYR  A   37  ?   -6.50193  -13.44094    1.61095  1.000  15.63101  C   ?  A  ?   22  1
  ATOM     149  C    .  TYR  A   37  ?   -5.56168  -14.19501    0.68801  1.000  16.44109  C   ?  A  ?   22  1
  ATOM     150  O    .  TYR  A   37  ?   -4.34169  -13.99495    0.74333  1.000  14.25894  O   ?  A  ?   22  1
  ATOM     151  CB   .  TYR  A   37  ?   -7.05272  -12.19457    0.89802  1.000  18.74245  C   ?  A  ?   22  1
  ATOM     152  CG   .  TYR  A   37  ?   -5.96810  -11.15476    0.70654  1.000  19.29199  C   ?  A  ?   22  1
  ATOM     153  CD1  .  TYR  A   37  ?   -5.72858  -10.18913    1.68088  1.000  20.44021  C   ?  A  ?   22  1
  ATOM     154  CD2  .  TYR  A   37  ?   -5.15592  -11.16065   -0.42575  1.000  19.14361  C   ?  A  ?   22  1
  ATOM     155  CE1  .  TYR  A   37  ?   -4.71882   -9.25557    1.53257  1.000  22.49682  C   ?  A  ?   22  1
  ATOM     156  CE2  .  TYR  A   37  ?   -4.14083  -10.21711   -0.58519  1.000  19.22153  C   ?  A  ?   22  1
  ATOM     157  CZ   .  TYR  A   37  ?   -3.92972   -9.27834    0.40475  1.000  22.88565  C   ?  A  ?   22  1
  ATOM     158  OH   .  TYR  A   37  ?   -2.92803   -8.33716    0.26100  1.000  30.14395  O   ?  A  ?   22  1
  ATOM     159  N    .  HIS  A   38  ?   -6.12841  -15.05774   -0.15153  1.000  12.80794  N   ?  A  ?   23  1
  ATOM     160  CA   .  HIS  A   38  ?   -5.33807  -15.70341   -1.19606  1.000  13.08134  C   ?  A  ?   23  1
  ATOM     161  C    .  HIS  A   38  ?   -4.82828  -14.66142   -2.17978  1.000  16.41686  C   ?  A  ?   23  1
  ATOM     162  O    .  HIS  A   38  ?   -5.60036  -13.83357   -2.67266  1.000  16.22017  O   ?  A  ?   23  1
  ATOM     163  CB   .  HIS  A   38  ?   -6.18373  -16.73463   -1.94417  1.000  15.16564  C   ?  A  ?   23  1
  ATOM     164  CG   .  HIS  A   38  ?   -5.54289  -17.22771   -3.20946  1.000  13.35861  C   ?  A  ?   23  1
  ATOM     165  ND1  .  HIS  A   38  ?   -4.63072  -18.26252   -3.22611  1.000  15.34732  N   ?  A  ?   23  1
  ATOM     166  CD2  .  HIS  A   38  ?   -5.67418  -16.81843   -4.49400  1.000  14.91131  C   ?  A  ?   23  1
  ATOM     167  CE1  .  HIS  A   38  ?   -4.23351  -18.47226   -4.47025  1.000  14.07295  C   ?  A  ?   23  1
  ATOM     168  NE2  .  HIS  A   38  ?   -4.84898  -17.60786   -5.25732  1.000  13.98987  N   ?  A  ?   23  1
  ATOM     169  N    .  PHE  A   39  ?   -3.53208  -14.71312   -2.50363  1.000  13.39488  N   ?  A  ?   24  1
  ATOM     170  CA   .  PHE  A   39  ?   -3.00981  -13.80945   -3.52617  1.000  13.77452  C   ?  A  ?   24  1
  ATOM     171  C    .  PHE  A   39  ?   -2.13470  -14.48287   -4.58174  1.000  15.95961  C   ?  A  ?   24  1
  ATOM     172  O    .  PHE  A   39  ?   -1.90011  -13.87431   -5.63485  1.000  16.56748  O   ?  A  ?   24  1
  ATOM     173  CB   .  PHE  A   39  ?   -2.24040  -12.63655   -2.88315  1.000  15.56166  C   ?  A  ?   24  1
  ATOM     174  CG   .  PHE  A   39  ?   -0.95696  -13.03246   -2.20313  1.000  16.21780  C   ?  A  ?   24  1
  ATOM     175  CD1  .  PHE  A   39  ?   -0.94969  -13.44356   -0.87289  1.000  16.36473  C   ?  A  ?   24  1
  ATOM     176  CD2  .  PHE  A   39  ?    0.24586  -12.99981   -2.89924  1.000  18.17330  C   ?  A  ?   24  1
  ATOM     177  CE1  .  PHE  A   39  ?    0.23371  -13.81461   -0.25092  1.000  18.55303  C   ?  A  ?   24  1
  ATOM     178  CE2  .  PHE  A   39  ?    1.43288  -13.36840   -2.28401  1.000  18.10282  C   ?  A  ?   24  1
  ATOM     179  CZ   .  PHE  A   39  ?    1.43531  -13.77102   -0.96527  1.000  18.28444  C   ?  A  ?   24  1
  ATOM     180  N    .  CYS  A   40  ?   -1.69774  -15.72308   -4.36988  1.000  12.89792  N   ?  A  ?   25  1
  ATOM     181  CA   .  CYS  A   40  ?   -0.84523  -16.39609   -5.33945  1.000  13.91942  C   ?  A  ?   25  1
  ATOM     182  C    .  CYS  A   40  ?   -0.83228  -17.87873   -5.02204  1.000  12.56978  C   ?  A  ?   25  1
  ATOM     183  O    .  CYS  A   40  ?   -1.12961  -18.29276   -3.89865  1.000  13.36145  O   ?  A  ?   25  1
  ATOM     184  CB   .  CYS  A   40  ?    0.59208  -15.86109   -5.31027  1.000  13.15973  C   ?  A  ?   25  1
  ATOM     185  SG   .  CYS  A   40  ?    0.92660  -14.44284   -6.40794  1.000  12.96350  S   ?  A  ?   25  1
  ATOM     186  N    .  GLY  A   41  ?   -0.48073  -18.66873   -6.03062  1.000  11.77437  N   ?  A  ?   26  1
  ATOM     187  CA   .  GLY  A   41  ?   -0.24985  -20.08158   -5.84403  1.000  12.04725  C   ?  A  ?   26  1
  ATOM     188  C    .  GLY  A   41  ?    1.22060  -20.38137   -5.60398  1.000  13.53917  C   ?  A  ?   26  1
  ATOM     189  O    .  GLY  A   41  ?    2.07845  -19.49840   -5.60924  1.000  12.85775  O   ?  A  ?   26  1
  ATOM     190  N    .  GLY  A   42  ?    1.50242  -21.66561   -5.41046  1.000  12.75035  N   ?  A  ?   27  1
  ATOM     191  CA   .  GLY  A   42  ?    2.86818  -22.13093   -5.22098  1.000  13.84325  C   ?  A  ?   27  1
  ATOM     192  C    .  GLY  A   42  ?    2.85553  -23.63922   -5.27663  1.000  12.63867  C   ?  A  ?   27  1
  ATOM     193  O    .  GLY  A   42  ?    1.78873  -24.25232   -5.34693  1.000  13.64981  O   ?  A  ?   27  1
  ATOM     194  N    .  SER  A   43  ?    4.05656  -24.23617   -5.24544  1.000  12.78605  N   ?  A  ?   28  1
  ATOM     195  CA   .  SER  A   43  ?    4.21023  -25.69249   -5.30439  1.000  12.17318  C   ?  A  ?   28  1
  ATOM     196  C    .  SER  A   43  ?    5.09457  -26.17502   -4.16632  1.000  15.50337  C   ?  A  ?   28  1
  ATOM     197  O    .  SER  A   43  ?    6.18989  -25.64321   -3.96596  1.000  14.97975  O   ?  A  ?   28  1
  ATOM     198  CB   .  SER  A   43  ?    4.83985  -26.14650   -6.63047  1.000  15.74346  C   ?  A  ?   28  1
  ATOM     199  OG   .  SER  A   43  ?    4.05214  -25.76428   -7.72975  1.000  18.72079  O   ?  A  ?   28  1
  ATOM     200  N    .  LEU  A   44  ?    4.64139  -27.20260   -3.45220  1.000  11.46645  N   ?  A  ?   29  1
  ATOM     201  CA   .  LEU  A   44  ?    5.45284  -27.84104   -2.41804  1.000  12.30902  C   ?  A  ?   29  1
  ATOM     202  C    .  LEU  A   44  ?    6.48389  -28.75961   -3.06684  1.000  14.72046  C   ?  A  ?   29  1
  ATOM     203  O    .  LEU  A   44  ?    6.11300  -29.70504   -3.76774  1.000  15.46008  O   ?  A  ?   29  1
  ATOM     204  CB   .  LEU  A   44  ?    4.55666  -28.64835   -1.48343  1.000  13.16971  C   ?  A  ?   29  1
  ATOM     205  CG   .  LEU  A   44  ?    5.19544  -29.09144   -0.17865  1.000  17.69175  C   ?  A  ?   29  1
  ATOM     206  CD1  .  LEU  A   44  ?    5.51495  -27.89119    0.70606  1.000  16.44834  C   ?  A  ?   29  1
  ATOM     207  CD2  .  LEU  A   44  ?    4.27830  -30.09636    0.53075  1.000  19.12471  C   ?  A  ?   29  1
  ATOM     208  N    .  ILE  A   45  ?    7.77248  -28.50418   -2.84384  1.000  15.16955  N   ?  A  ?   30  1
  ATOM     209  CA   .  ILE  A   45  ?    8.80959  -29.33237   -3.45763  1.000  16.95514  C   ?  A  ?   30  1
  ATOM     210  C    .  ILE  A   45  ?    9.55607  -30.20568   -2.46170  1.000  18.28483  C   ?  A  ?   30  1
  ATOM     211  O    .  ILE  A   45  ?   10.27597  -31.11958   -2.89126  1.000  20.26817  O   ?  A  ?   30  1
  ATOM     212  CB   .  ILE  A   45  ?    9.80657  -28.48868   -4.27624  1.000  17.66917  C   ?  A  ?   30  1
  ATOM     213  CG1  .  ILE  A   45  ?   10.44569  -27.39913   -3.41610  1.000  18.51315  C   ?  A  ?   30  1
  ATOM     214  CG2  .  ILE  A   45  ?    9.11874  -27.90598   -5.50984  1.000  19.93956  C   ?  A  ?   30  1
  ATOM     215  CD1  .  ILE  A   45  ?   11.75098  -26.88127   -3.99635  1.000  23.80464  C   ?  A  ?   30  1
  ATOM     216  N    .  ASN  A   46  ?    9.43290  -29.95203   -1.16651  1.000  16.62365  N   ?  A  ?   31  1
  ATOM     217  CA   .  ASN  A   46  ?    9.75610  -30.93128   -0.13083  1.000  19.21704  C   ?  A  ?   31  1
  ATOM     218  C    .  ASN  A   46  ?    9.00018  -30.50323    1.12143  1.000  19.34296  C   ?  A  ?   31  1
  ATOM     219  O    .  ASN  A   46  ?    8.16943  -29.59311    1.07505  1.000  19.06732  O   ?  A  ?   31  1
  ATOM     220  CB   .  ASN  A   46  ?   11.27092  -31.08540    0.07852  1.000  19.82646  C   ?  A  ?   31  1
  ATOM     221  CG   .  ASN  A   46  ?   11.95611  -29.81512    0.56581  1.000  21.58582  C   ?  A  ?   31  1
  ATOM     222  OD1  .  ASN  A   46  ?   11.41993  -29.05495    1.35991  1.000  20.53592  O   ?  A  ?   31  1
  ATOM     223  ND2  .  ASN  A   46  ?   13.17578  -29.60294    0.09708  1.000  28.31922  N   ?  A  ?   31  1
  ATOM     224  N    .  SER  A   47  ?    9.28285  -31.14415    2.25269  1.000  20.71270  N   ?  A  ?   32  1
  ATOM     225  CA   .  SER  A   47  ?    8.43813  -30.87737    3.41010  1.000  18.65224  C   ?  A  ?   32  1
  ATOM     226  C    .  SER  A   47  ?    8.60299  -29.46925    3.97598  1.000  18.83566  C   ?  A  ?   32  1
  ATOM     227  O    .  SER  A   47  ?    7.75729  -29.03861    4.76566  1.000  19.79796  O   ?  A  ?   32  1
  ATOM     228  CB   .  SER  A   47  ?    8.71070  -31.90847    4.50655  1.000  21.41851  C   ?  A  ?   32  1
  ATOM     229  OG   .  SER  A   47  ?    9.97755  -31.68703    5.07328  1.000  23.54302  O   ?  A  ?   32  1
  ATOM     230  N    .  GLN  A   48  ?    9.63999  -28.72778    3.59410  1.000  17.80772  N   ?  A  ?   33  1
  ATOM     231  CA   .  GLN  A   48  ?    9.84354  -27.41222    4.18397  1.000  17.72340  C   ?  A  ?   33  1
  ATOM     232  C    .  GLN  A   48  ?   10.03754  -26.28497    3.17939  1.000  14.14442  C   ?  A  ?   33  1
  ATOM     233  O    .  GLN  A   48  ?   10.29349  -25.15044    3.60392  1.000  16.97880  O   ?  A  ?   33  1
  ATOM     234  CB   .  GLN  A   48  ?   11.04089  -27.44529    5.14465  1.000  19.88997  C   ?  A  ?   33  1
  ATOM     235  CG   .  GLN  A   48  ?   10.66631  -26.98027    6.54295  1.000  27.73019  C   ?  A  ?   33  1
  ATOM     236  CD   .  GLN  A   48  ?   11.85104  -26.88027    7.48430  1.000  29.22629  C   ?  A  ?   33  1
  ATOM     237  OE1  .  GLN  A   48  ?   12.79960  -27.67488    7.40827  1.000  27.68441  O   ?  A  ?   33  1
  ATOM     238  NE2  .  GLN  A   48  ?   11.79665  -25.90516    8.39299  1.000  24.65449  N   ?  A  ?   33  1
  ATOM     239  N    .  TRP  A   49  ?    9.91841  -26.54826    1.87518  1.000  15.35956  N   ?  A  ?   34  1
  ATOM     240  CA   .  TRP  A   49  ?   10.16410  -25.53018    0.85978  1.000  14.73330  C   ?  A  ?   34  1
  ATOM     241  C    .  TRP  A   49  ?    9.06113  -25.49185   -0.19001  1.000  15.35130  C   ?  A  ?   34  1
  ATOM     242  O    .  TRP  A   49  ?    8.57614  -26.53542   -0.64551  1.000  14.43922  O   ?  A  ?   34  1
  ATOM     243  CB   .  TRP  A   49  ?   11.49887  -25.75148    0.15358  1.000  15.05601  C   ?  A  ?   34  1
  ATOM     244  CG   .  TRP  A   49  ?   12.68773  -25.44137    1.00715  1.000  16.49342  C   ?  A  ?   34  1
  ATOM     245  CD1  .  TRP  A   49  ?   13.34254  -26.30543    1.83920  1.000  18.47919  C   ?  A  ?   34  1
  ATOM     246  CD2  .  TRP  A   49  ?   13.38779  -24.19093    1.09249  1.000  15.63048  C   ?  A  ?   34  1
  ATOM     247  NE1  .  TRP  A   49  ?   14.39636  -25.66831    2.44290  1.000  17.68580  N   ?  A  ?   34  1
  ATOM     248  CE2  .  TRP  A   49  ?   14.44491  -24.36836    2.00907  1.000  16.94945  C   ?  A  ?   34  1
  ATOM     249  CE3  .  TRP  A   49  ?   13.21450  -22.93656    0.49574  1.000  15.35603  C   ?  A  ?   34  1
  ATOM     250  CZ2  .  TRP  A   49  ?   15.33513  -23.34560    2.33592  1.000  16.99767  C   ?  A  ?   34  1
  ATOM     251  CZ3  .  TRP  A   49  ?   14.09502  -21.91779    0.82098  1.000  16.63645  C   ?  A  ?   34  1
  ATOM     252  CH2  .  TRP  A   49  ?   15.14430  -22.12534    1.73664  1.000  17.07219  C   ?  A  ?   34  1
  ATOM     253  N    .  VAL  A   50  ?    8.71820  -24.26670   -0.59489  1.000  13.02519  N   ?  A  ?   35  1
  ATOM     254  CA   .  VAL  A   50  ?    7.71468  -23.96699   -1.60899  1.000  14.10569  C   ?  A  ?   35  1
  ATOM     255  C    .  VAL  A   50  ?    8.36657  -23.14711   -2.71325  1.000  14.09308  C   ?  A  ?   35  1
  ATOM     256  O    .  VAL  A   50  ?    9.18326  -22.26162   -2.43271  1.000  14.16912  O   ?  A  ?   35  1
  ATOM     257  CB   .  VAL  A   50  ?    6.53316  -23.19102   -0.98924  1.000  13.15229  C   ?  A  ?   35  1
  ATOM     258  CG1  .  VAL  A   50  ?    5.64664  -22.54705   -2.06340  1.000  14.88672  C   ?  A  ?   35  1
  ATOM     259  CG2  .  VAL  A   50  ?    5.72484  -24.10940   -0.07878  1.000  16.11698  C   ?  A  ?   35  1
  ATOM     260  N    .  VAL  A   51  ?    8.00221  -23.42291   -3.96552  1.000  11.72333  N   ?  A  ?   36  1
  ATOM     261  CA   .  VAL  A   51  ?    8.42267  -22.58719   -5.09170  1.000  12.75944  C   ?  A  ?   36  1
  ATOM     262  C    .  VAL  A   51  ?    7.22250  -21.78802   -5.57913  1.000  13.13863  C   ?  A  ?   36  1
  ATOM     263  O    .  VAL  A   51  ?    6.10703  -22.31551   -5.67663  1.000  14.11469  O   ?  A  ?   36  1
  ATOM     264  CB   .  VAL  A   51  ?    9.02978  -23.41163   -6.24441  1.000  16.92297  C   ?  A  ?   36  1
  ATOM     265  CG1  .  VAL  A   51  ?    9.62372  -22.48044   -7.29687  1.000  19.10724  C   ?  A  ?   36  1
  ATOM     266  CG2  .  VAL  A   51  ?   10.10730  -24.33669   -5.73380  1.000  23.57724  C   ?  A  ?   36  1
  ATOM     267  N    .  SER  A   52  ?    7.44895  -20.50992   -5.88009  1.000  12.04835  N   ?  A  ?   37  1
  ATOM     268  CA   .  SER  A   52  ?    6.40212  -19.63187   -6.39761  1.000  12.45939  C   ?  A  ?   37  1
  ATOM     269  C    .  SER  A   52  ?    7.04373  -18.68564   -7.41058  1.000  12.95641  C   ?  A  ?   37  1
  ATOM     270  O    .  SER  A   52  ?    8.19025  -18.87323   -7.83159  1.000  11.93110  O   ?  A  ?   37  1
  ATOM     271  CB   .  SER  A   52  ?    5.70223  -18.88716   -5.24783  1.000  12.51209  C   ?  A  ?   37  1
  ATOM     272  OG   .  SER  A   52  ?    4.53002  -18.20846   -5.69138  1.000  13.72411  O   ?  A  ?   37  1
  ATOM     273  N    .  ALA  A   53  ?    6.30055  -17.66008   -7.81267  1.000  11.77233  N   ?  A  ?   38  1
  ATOM     274  CA   .  ALA  A   53  ?    6.82558  -16.63013   -8.70545  1.000  11.12683  C   ?  A  ?   38  1
  ATOM     275  C    .  ALA  A   53  ?    7.38661  -15.48366   -7.87810  1.000  13.43952  C   ?  A  ?   38  1
  ATOM     276  O    .  ALA  A   53  ?    6.83150  -15.13232   -6.83792  1.000  13.18954  O   ?  A  ?   38  1
  ATOM     277  CB   .  ALA  A   53  ?    5.73526  -16.10352   -9.64835  1.000  12.32944  C   ?  A  ?   38  1
  ATOM     278  N    .  ALA  A   54  ?    8.49647  -14.90628   -8.34642  1.000  13.09677  N   ?  A  ?   39  1
  ATOM     279  CA   .  ALA  A   54  ?    9.08750  -13.76514   -7.65779  1.000  12.64954  C   ?  A  ?   39  1
  ATOM     280  C    .  ALA  A   54  ?    8.15016  -12.56278   -7.61748  1.000  13.46772  C   ?  A  ?   39  1
  ATOM     281  O    .  ALA  A   54  ?    8.17386  -11.80290   -6.64731  1.000  12.62767  O   ?  A  ?   39  1
  ATOM     282  CB   .  ALA  A   54  ?   10.40744  -13.37770   -8.32936  1.000  14.89787  C   ?  A  ?   39  1
  ATOM     283  N    .  HIS  A   55  ?    7.31857  -12.37126   -8.64755  1.000  12.84757  N   ?  A  ?   40  1
  ATOM     284  CA   .  HIS  A   55  ?    6.39936  -11.23646   -8.62280  1.000  12.95526  C   ?  A  ?   40  1
  ATOM     285  C    .  HIS  A   55  ?    5.28204  -11.41049   -7.59954  1.000  14.89324  C   ?  A  ?   40  1
  ATOM     286  O    .  HIS  A   55  ?    4.52860  -10.45700   -7.35373  1.000  16.04623  O   ?  A  ?   40  1
  ATOM     287  CB   .  HIS  A   55  ?    5.86906  -10.96577  -10.04028  1.000  14.16148  C   ?  A  ?   40  1
  ATOM     288  CG   .  HIS  A   55  ?    4.67297  -11.77250  -10.45018  1.000  14.97301  C   ?  A  ?   40  1
  ATOM     289  ND1  .  HIS  A   55  ?    4.76387  -12.85301  -11.30357  1.000  13.68085  N   ?  A  ?   40  1
  ATOM     290  CD2  .  HIS  A   55  ?    3.35163  -11.59913  -10.20125  1.000  16.56951  C   ?  A  ?   40  1
  ATOM     291  CE1  .  HIS  A   55  ?    3.55129  -13.33609  -11.52777  1.000  17.70212  C   ?  A  ?   40  1
  ATOM     292  NE2  .  HIS  A   55  ?    2.67536  -12.58262  -10.88218  1.000  17.10047  N   ?  A  ?   40  1
  ATOM     293  N    .  CYS  A   56  ?    5.20204  -12.57104   -6.95187  1.000  13.81961  N   ?  A  ?   41  1
  ATOM     294  CA   .  CYS  A   56  ?    4.30629  -12.79197   -5.82707  1.000  14.24364  C   ?  A  ?   41  1
  ATOM     295  C    .  CYS  A   56  ?    4.91718  -12.38587   -4.49614  1.000  17.33249  C   ?  A  ?   41  1
  ATOM     296  O    .  CYS  A   56  ?    4.26566  -12.55539   -3.46452  1.000  20.17067  O   ?  A  ?   41  1
  ATOM     297  CB   .  CYS  A   56  ?    3.89939  -14.26798   -5.73632  1.000  13.06070  C   ?  A  ?   41  1
  ATOM     298  SG   .  CYS  A   56  ?    2.81400  -14.81559   -7.07770  1.000  14.57877  S   ?  A  ?   41  1
  ATOM     299  N    .  TYR  A   57  ?    6.14877  -11.88644   -4.48699  1.000  14.16615  N   ?  A  ?   42  1
  ATOM     300  CA   .  TYR  A   57  ?    6.81623  -11.60507   -3.22213  1.000  14.50974  C   ?  A  ?   42  1
  ATOM     301  C    .  TYR  A   57  ?    6.02603  -10.60899   -2.37924  1.000  14.87892  C   ?  A  ?   42  1
  ATOM     302  O    .  TYR  A   57  ?    5.54881   -9.58095   -2.87840  1.000  17.88503  O   ?  A  ?   42  1
  ATOM     303  CB   .  TYR  A   57  ?    8.22598  -11.06116   -3.46635  1.000  15.69915  C   ?  A  ?   42  1
  ATOM     304  CG   .  TYR  A   57  ?    8.78393  -10.38233   -2.22990  1.000  15.58012  C   ?  A  ?   42  1
  ATOM     305  CD1  .  TYR  A   57  ?    9.34185  -11.12941   -1.19547  1.000  19.63931  C   ?  A  ?   42  1
  ATOM     306  CD2  .  TYR  A   57  ?    8.71465   -9.00633   -2.09023  1.000  18.03397  C   ?  A  ?   42  1
  ATOM     307  CE1  .  TYR  A   57  ?    9.82603  -10.50626   -0.05542  1.000  22.18755  C   ?  A  ?   42  1
  ATOM     308  CE2  .  TYR  A   57  ?    9.19362   -8.37885   -0.94950  1.000  20.46538  C   ?  A  ?   42  1
  ATOM     309  CZ   .  TYR  A   57  ?    9.74803   -9.13430    0.05078  1.000  20.06187  C   ?  A  ?   42  1
  ATOM     310  OH   .  TYR  A   57  ?   10.22301   -8.50192    1.17823  1.000  26.65440  O   ?  A  ?   42  1
  ATOM     311  N    .  LYS  A   58  ?    5.89963  -10.91688   -1.09297  1.000  16.60805  N   ?  A  ?   43  1
  ATOM     312  CA   .  LYS  A   58  ?    5.58106   -9.90248   -0.09648  1.000  19.44824  C   ?  A  ?   43  1
  ATOM     313  C    .  LYS  A   58  ?    6.05115  -10.40910    1.25863  1.000  20.23587  C   ?  A  ?   43  1
  ATOM     314  O    .  LYS  A   58  ?    6.44961  -11.56416    1.40688  1.000  22.56446  O   ?  A  ?   43  1
  ATOM     315  CB   .  LYS  A   58  ?    4.08866   -9.56614   -0.08612  1.000  26.94210  C   ?  A  ?   43  1
  ATOM     316  CG   .  LYS  A   58  ?    3.20161  -10.72376    0.23773  1.000  25.91106  C   ?  A  ?   43  1
  ATOM     317  CD   .  LYS  A   58  ?    1.75934  -10.26081    0.39644  1.000  25.81555  C   ?  A  ?   43  1
  ATOM     318  CE   .  LYS  A   58  ?    1.09040  -10.05433   -0.93568  1.000  25.91286  C   ?  A  ?   43  1
  ATOM     319  NZ   .  LYS  A   58  ?   -0.17719   -9.29674   -0.75463  1.000  32.61643  N   ?  A  ?   43  1
  ATOM     320  N    .  SER  A   59  ?    6.02345   -9.52074    2.24629  1.000  24.17144  N   ?  A  ?   44  1
  ATOM     321  CA   .  SER  A   59  ?    6.33913   -9.92429    3.60820  1.000  26.94390  C   ?  A  ?   44  1
  ATOM     322  C    .  SER  A   59  ?    5.08573  -10.45462    4.29345  1.000  25.55759  C   ?  A  ?   44  1
  ATOM     323  O    .  SER  A   59  ?    3.95910  -10.12395    3.91309  1.000  34.18896  O   ?  A  ?   44  1
  ATOM     324  CB   .  SER  A   59  ?    6.92634   -8.75718    4.40319  1.000  31.00254  C   ?  A  ?   44  1
  ATOM     325  OG   .  SER  A   59  ?    6.28281   -7.54872    4.05504  1.000  37.71567  O   ?  A  ?   44  1
  ATOM     326  N    .  GLY  A   60  ?    5.29163  -11.30513    5.29314  1.000  28.83916  N   ?  A  ?   45  1
  ATOM     327  CA   .  GLY  A   60  ?    4.18996  -11.85952    6.05800  1.000  31.11414  C   ?  A  ?   45  1
  ATOM     328  C    .  GLY  A   60  ?    3.33366  -12.86566    5.30898  1.000  28.58943  C   ?  A  ?   45  1
  ATOM     329  O    .  GLY  A   60  ?    2.11190  -12.71195    5.23727  1.000  34.24988  O   ?  A  ?   45  1
  ATOM     330  N    .  ILE  A   61  ?    3.94884  -13.90425    4.75697  1.000  20.56845  N   ?  A  ?   46  1
  ATOM     331  CA   .  ILE  A   61  ?    3.23739  -14.92558    3.99359  1.000  19.63620  C   ?  A  ?   46  1
  ATOM     332  C    .  ILE  A   61  ?    2.91158  -16.08874    4.91760  1.000  17.82852  C   ?  A  ?   46  1
  ATOM     333  O    .  ILE  A   61  ?    3.78649  -16.57088    5.65024  1.000  19.95859  O   ?  A  ?   46  1
  ATOM     334  CB   .  ILE  A   61  ?    4.07436  -15.40935    2.79634  1.000  18.41109  C   ?  A  ?   46  1
  ATOM     335  CG1  .  ILE  A   61  ?    4.35064  -14.25229    1.83485  1.000  21.75304  C   ?  A  ?   46  1
  ATOM     336  CG2  .  ILE  A   61  ?    3.37587  -16.55406    2.06791  1.000  19.70371  C   ?  A  ?   46  1
  ATOM     337  CD1  .  ILE  A   61  ?    5.30883  -14.61912    0.70485  1.000  24.66057  C   ?  A  ?   46  1
  ATOM     338  N    .  GLN  A   62  ?    1.65871  -16.53879    4.88772  1.000  15.00799  N   ?  A  ?   47  1
  ATOM     339  CA   .  GLN  A   62  ?    1.26684  -17.82608    5.45295  1.000  14.78917  C   ?  A  ?   47  1
  ATOM     340  C    .  GLN  A   62  ?    0.99637  -18.78897    4.30559  1.000  17.69012  C   ?  A  ?   47  1
  ATOM     341  O    .  GLN  A   62  ?    0.22003  -18.47728    3.40116  1.000  16.71246  O   ?  A  ?   47  1
  ATOM     342  CB   .  GLN  A   62  ?    0.02096  -17.71072    6.33769  1.000  18.02683  C   ?  A  ?   47  1
  ATOM     343  CG   .  GLN  A   62  ?   -0.35477  -19.04511    6.98812  1.000  19.71209  C   ?  A  ?   47  1
  ATOM     344  CD   .  GLN  A   62  ?   -1.64420  -18.97885    7.79280  1.000  22.02897  C   ?  A  ?   47  1
  ATOM     345  OE1  .  GLN  A   62  ?   -2.73126  -18.84390    7.23469  1.000  21.33105  O   ?  A  ?   47  1
  ATOM     346  NE2  .  GLN  A   62  ?   -1.52455  -19.07630    9.11389  1.000  25.24986  N   ?  A  ?   47  1
  ATOM     347  N    .  VAL  A   63  ?    1.62892  -19.95098    4.34170  1.000  15.23808  N   ?  A  ?   48  1
  ATOM     348  CA   .  VAL  A   63  ?    1.44718  -20.96502    3.30755  1.000  15.46903  C   ?  A  ?   48  1
  ATOM     349  C    .  VAL  A   63  ?    0.30614  -21.89108    3.72270  1.000  15.08604  C   ?  A  ?   48  1
  ATOM     350  O    .  VAL  A   63  ?    0.27861  -22.38888    4.85308  1.000  17.33502  O   ?  A  ?   48  1
  ATOM     351  CB   .  VAL  A   63  ?    2.75498  -21.73887    3.09056  1.000  17.47560  C   ?  A  ?   48  1
  ATOM     352  CG1  .  VAL  A   63  ?    2.55138  -22.88831    2.11741  1.000  18.06312  C   ?  A  ?   48  1
  ATOM     353  CG2  .  VAL  A   63  ?    3.84296  -20.78091    2.57784  1.000  16.51004  C   ?  A  ?   48  1
  ATOM     354  N    .  ARG  A   64  ?   -0.65816  -22.10622    2.82799  1.000  13.34924  N   ?  A  ?   49  1
  ATOM     355  CA   .  ARG  A   64  ?   -1.80517  -22.96044    3.14130  1.000  13.61450  C   ?  A  ?   49  1
  ATOM     356  C    .  ARG  A   64  ?   -1.78332  -24.19696    2.25505  1.000  14.21051  C   ?  A  ?   49  1
  ATOM     357  O    .  ARG  A   64  ?   -1.93478  -24.10347    1.03125  1.000  14.95869  O   ?  A  ?   49  1
  ATOM     358  CB   .  ARG  A   64  ?   -3.10891  -22.18169    3.00735  1.000  15.60723  C   ?  A  ?   49  1
  ATOM     359  CG   .  ARG  A   64  ?   -3.11686  -20.98864    3.96359  1.000  13.92939  C   ?  A  ?   49  1
  ATOM     360  CD   .  ARG  A   64  ?   -4.47985  -20.33926    4.08430  1.000  15.65544  C   ?  A  ?   49  1
  ATOM     361  NE   .  ARG  A   64  ?   -4.55644  -19.63542    5.36097  1.000  15.08305  N   ?  A  ?   49  1
  ATOM     362  CZ   .  ARG  A   64  ?   -5.69184  -19.28753    5.95420  1.000  17.96027  C   ?  A  ?   49  1
  ATOM     363  NH1  .  ARG  A   64  ?   -6.85373  -19.54243    5.36646  1.000  19.62434  N   ?  A  ?   49  1
  ATOM     364  NH2  .  ARG  A   64  ?   -5.65858  -18.68383    7.13966  1.000  18.59403  N   ?  A  ?   49  1
  ATOM     365  N    .  LEU  A   65  ?   -1.58140  -25.34822    2.88432  1.000  13.40301  N   ?  A  ?   50  1
  ATOM     366  CA   .  LEU  A   65  ?   -1.49110  -26.63387    2.21465  1.000  14.64139  C   ?  A  ?   50  1
  ATOM     367  C    .  LEU  A   65  ?   -2.79039  -27.40244    2.40074  1.000  14.61075  C   ?  A  ?   50  1
  ATOM     368  O    .  LEU  A   65  ?   -3.55317  -27.16010    3.34328  1.000  15.53775  O   ?  A  ?   50  1
  ATOM     369  CB   .  LEU  A   65  ?   -0.31986  -27.44959    2.77646  1.000  13.64615  C   ?  A  ?   50  1
  ATOM     370  CG   .  LEU  A   65  ?    1.02118  -26.74818    3.01769  1.000  18.06712  C   ?  A  ?   50  1
  ATOM     371  CD1  .  LEU  A   65  ?    2.00506  -27.71422    3.63669  1.000  23.04835  C   ?  A  ?   50  1
  ATOM     372  CD2  .  LEU  A   65  ?    1.56787  -26.25501    1.72416  1.000  23.31843  C   ?  A  ?   50  1
  ATOM     373  N    .  GLY  A   66  ?   -3.01400  -28.37104    1.51232  1.000  14.93021  N   ?  A  ?   51  1
  ATOM     374  CA   .  GLY  A   66  ?   -4.16217  -29.24358    1.65526  1.000  15.27054  C   ?  A  ?   51  1
  ATOM     375  C    .  GLY  A   66  ?   -5.49143  -28.57413    1.38826  1.000  16.19596  C   ?  A  ?   51  1
  ATOM     376  O    .  GLY  A   66  ?   -6.52951  -29.07595    1.83308  1.000  16.44214  O   ?  A  ?   51  1
  ATOM     377  N    .  GLU  A   67  ?   -5.48593  -27.45305    0.66958  1.000  12.69572  N   ?  A  ?   52  1
  ATOM     378  CA   .  GLU  A   67  ?   -6.69394  -26.67581    0.42857  1.000  13.13254  C   ?  A  ?   52  1
  ATOM     379  C    .  GLU  A   67  ?   -7.47848  -27.20708   -0.75949  1.000  14.12827  C   ?  A  ?   52  1
  ATOM     380  O    .  GLU  A   67  ?   -6.90028  -27.61170   -1.77284  1.000  15.63869  O   ?  A  ?   52  1
  ATOM     381  CB   .  GLU  A   67  ?   -6.34362  -25.20569    0.15860  1.000  13.34360  C   ?  A  ?   52  1
  ATOM     382  CG   .  GLU  A   67  ?   -5.91749  -24.41739    1.37466  1.000  13.47502  C   ?  A  ?   52  1
  ATOM     383  CD   .  GLU  A   67  ?   -7.08996  -23.99354    2.23785  1.000  15.31384  C   ?  A  ?   52  1
  ATOM     384  OE1  .  GLU  A   67  ?   -8.17516  -24.59706    2.10484  1.000  14.18087  O   ?  A  ?   52  1
  ATOM     385  OE2  .  GLU  A   67  ?   -6.93395  -23.04639    3.03810  1.000  16.22511  O   ?  A  ?   52  1
  ATOM     386  N    .  ASP  A   68  ?   -8.80609  -27.18565   -0.63576  1.000  14.51627  N   ?  A  ?   53  1
  ATOM     387  CA   .  ASP  A   68  ?   -9.66820  -27.15447   -1.80802  1.000  12.53995  C   ?  A  ?   53  1
  ATOM     388  C    .  ASP  A   68  ?  -10.46765  -25.85496   -1.79441  1.000  13.40216  C   ?  A  ?   53  1
  ATOM     389  O    .  ASP  A   68  ?  -10.12699  -24.91417   -2.51557  1.000  14.53988  O   ?  A  ?   53  1
  ATOM     390  CB   .  ASP  A   68  ?  -10.59598  -28.36514   -1.87378  1.000  14.89003  C   ?  A  ?   53  1
  ATOM     391  CG   .  ASP  A   68  ?  -11.29619  -28.46942   -3.21105  1.000  18.34537  C   ?  A  ?   53  1
  ATOM     392  OD1  .  ASP  A   68  ?  -10.62956  -28.20308   -4.24271  1.000  16.64842  O   ?  A  ?   53  1
  ATOM     393  OD2  .  ASP  A   68  ?  -12.50623  -28.79171   -3.22303  1.000  20.88710  O   ?  A  ?   53  1
  ATOM     394  N    .  ASN  A   69  ?  -11.50797  -25.76591   -0.96492  1.000  13.95395  N   ?  A  ?   54  1
  ATOM     395  CA   .  ASN  A   69  ?  -12.23397  -24.50870   -0.82254  1.000  13.89141  C   ?  A  ?   54  1
  ATOM     396  C    .  ASN  A   69  ?  -11.43206  -23.60350    0.11171  1.000  12.00689  C   ?  A  ?   54  1
  ATOM     397  O    .  ASN  A   69  ?  -11.25310  -23.91961    1.29428  1.000  14.71336  O   ?  A  ?   54  1
  ATOM     398  CB   .  ASN  A   69  ?  -13.65243  -24.74998   -0.30712  1.000  14.73784  C   ?  A  ?   54  1
  ATOM     399  CG   .  ASN  A   69  ?  -14.50657  -23.49925   -0.36506  1.000  16.77170  C   ?  A  ?   54  1
  ATOM     400  OD1  .  ASN  A   69  ?  -14.05728  -22.41137    0.00337  1.000  16.02777  O   ?  A  ?   54  1
  ATOM     401  ND2  .  ASN  A   69  ?  -15.73240  -23.63830   -0.85404  1.000  18.53895  N   ?  A  ?   54  1
  ATOM     402  N    .  ILE  A   70  ?  -10.92430  -22.48463   -0.42166  1.000  14.41074  N   ?  A  ?   55  1
  ATOM     403  CA   .  ILE  A   70  ?  -10.05387  -21.61942    0.37303  1.000  14.86340  C   ?  A  ?   55  1
  ATOM     404  C    .  ILE  A   70  ?  -10.83168  -20.76270    1.35810  1.000  14.88799  C   ?  A  ?   55  1
  ATOM     405  O    .  ILE  A   70  ?  -10.21163  -20.04627    2.15674  1.000  15.93249  O   ?  A  ?   55  1
  ATOM     406  CB   .  ILE  A   70  ?   -9.16670  -20.70707   -0.50565  1.000  12.86099  C   ?  A  ?   55  1
  ATOM     407  CG1  .  ILE  A   70  ?   -9.98348  -19.97759   -1.58130  1.000  15.56785  C   ?  A  ?   55  1
  ATOM     408  CG2  .  ILE  A   70  ?   -8.02714  -21.53000   -1.14740  1.000  15.22627  C   ?  A  ?   55  1
  ATOM     409  CD1  .  ILE  A   70  ?   -9.21537  -18.80950   -2.23900  1.000  19.36970  C   ?  A  ?   55  1
  ATOM     410  N    .  ASN  A   71  ?  -12.16582  -20.82573    1.33724  1.000  12.82800  N   ?  A  ?   56  1
  ATOM     411  CA   .  ASN  A   71  ?  -13.00414  -20.05167    2.23893  1.000  13.77326  C   ?  A  ?   56  1
  ATOM     412  C    .  ASN  A   71  ?  -13.70315  -20.90241    3.28963  1.000  16.85988  C   ?  A  ?   56  1
  ATOM     413  O    .  ASN  A   71  ?  -14.44076  -20.35150    4.11312  1.000  18.54058  O   ?  A  ?   56  1
  ATOM     414  CB   .  ASN  A   71  ?  -14.04699  -19.25779    1.44559  1.000  14.99566  C   ?  A  ?   56  1
  ATOM     415  CG   .  ASN  A   71  ?  -13.50171  -17.92949    0.93270  1.000  16.86073  C   ?  A  ?   56  1
  ATOM     416  OD1  .  ASN  A   71  ?  -12.68991  -17.28397    1.59105  1.000  15.05785  O   ?  A  ?   56  1
  ATOM     417  ND2  .  ASN  A   71  ?  -13.95273  -17.51920   -0.24747  1.000  17.36935  N   ?  A  ?   56  1
  ATOM     418  N    .  VAL  A   72  ?  -13.48908  -22.22106    3.29212  1.000  14.98728  N   ?  A  ?   57  1
  ATOM     419  CA   .  VAL  A   72  ?  -14.13174  -23.14273    4.22452  1.000  15.63363  C   ?  A  ?   57  1
  ATOM     420  C    .  VAL  A   72  ?  -13.05414  -24.06239    4.77965  1.000  16.80509  C   ?  A  ?   57  1
  ATOM     421  O    .  VAL  A   72  ?  -12.24683  -24.60225    4.01725  1.000  14.96646  O   ?  A  ?   57  1
  ATOM     422  CB   .  VAL  A   72  ?  -15.24069  -23.96630    3.52767  1.000  16.73254  C   ?  A  ?   57  1
  ATOM     423  CG1  .  VAL  A   72  ?  -15.88369  -24.97438    4.48942  1.000  17.63996  C   ?  A  ?   57  1
  ATOM     424  CG2  .  VAL  A   72  ?  -16.30116  -23.04268    2.92073  1.000  17.79410  C   ?  A  ?   57  1
  ATOM     425  N    .  VAL  A   73  ?  -13.04291  -24.26324    6.09306  1.000  15.14527  N   ?  A  ?   58  1
  ATOM     426  CA   .  VAL  A   73  ?  -12.13757  -25.25335    6.66560  1.000  18.63354  C   ?  A  ?   58  1
  ATOM     427  C    .  VAL  A   73  ?  -12.76474  -26.62906    6.48011  1.000  18.39484  C   ?  A  ?   58  1
  ATOM     428  O    .  VAL  A   73  ?  -13.84158  -26.91219    7.01804  1.000  19.09588  O   ?  A  ?   58  1
  ATOM     429  CB   .  VAL  A   73  ?  -11.84753  -24.96409    8.14487  1.000  17.66008  C   ?  A  ?   58  1
  ATOM     430  CG1  .  VAL  A   73  ?  -11.01605  -26.09736    8.72067  1.000  17.23897  C   ?  A  ?   58  1
  ATOM     431  CG2  .  VAL  A   73  ?  -11.10737  -23.63853    8.27482  1.000  18.40646  C   ?  A  ?   58  1
  ATOM     432  N    .  GLU  A   74  ?  -12.11025  -27.48075    5.69153  1.000  15.71142  N   ?  A  ?   59  1
  ATOM     433  CA   .  GLU  A   74  ?  -12.70264  -28.75964    5.33046  1.000  17.20091  C   ?  A  ?   59  1
  ATOM     434  C    .  GLU  A   74  ?  -12.03895  -29.94973    6.00763  1.000  21.76581  C   ?  A  ?   59  1
  ATOM     435  O    .  GLU  A   74  ?  -12.62077  -31.03863    6.00101  1.000  21.53628  O   ?  A  ?   59  1
  ATOM     436  CB   .  GLU  A   74  ?  -12.69241  -28.94062    3.80098  1.000  17.84314  C   ?  A  ?   59  1
  ATOM     437  CG   .  GLU  A   74  ?  -13.50293  -27.86651    3.08551  1.000  19.01731  C   ?  A  ?   59  1
  ATOM     438  CD   .  GLU  A   74  ?  -13.51418  -28.00173    1.57159  1.000  23.38650  C   ?  A  ?   59  1
  ATOM     439  OE1  .  GLU  A   74  ?  -12.48791  -27.68230    0.92379  1.000  18.71582  O   ?  A  ?   59  1
  ATOM     440  OE2  .  GLU  A   74  ?  -14.56459  -28.40947    1.02380  1.000  26.52721  O   ?  A  ?   59  1
  ATOM     441  N    .  GLY  A   75  ?  -10.86089  -29.77966    6.60267  1.000  18.62953  N   ?  A  ?   60  1
  ATOM     442  CA   .  GLY  A   75  ?  -10.28253  -30.79764    7.46745  1.000  19.14131  C   ?  A  ?   60  1
  ATOM     443  C    .  GLY  A   75  ?   -8.92565  -31.32237    7.05713  1.000  21.60627  C   ?  A  ?   60  1
  ATOM     444  O    .  GLY  A   75  ?   -8.30900  -32.06216    7.83988  1.000  24.03073  O   ?  A  ?   60  1
  ATOM     445  N    .  ASN  A   76  ?   -8.42283  -31.00048    5.87064  1.000  16.47471  N   ?  A  ?   61  1
  ATOM     446  CA   .  ASN  A   76  ?   -7.12547  -31.49926    5.44054  1.000  19.21870  C   ?  A  ?   61  1
  ATOM     447  C    .  ASN  A   76  ?   -6.07902  -30.39977    5.35775  1.000  17.91344  C   ?  A  ?   61  1
  ATOM     448  O    .  ASN  A   76  ?   -4.96493  -30.65214    4.88893  1.000  17.55433  O   ?  A  ?   61  1
  ATOM     449  CB   .  ASN  A   76  ?   -7.27246  -32.21093    4.09809  1.000  19.56308  C   ?  A  ?   61  1
  ATOM     450  CG   .  ASN  A   76  ?   -8.06168  -33.49200    4.22640  1.000  22.94504  C   ?  A  ?   61  1
  ATOM     451  OD1  .  ASN  A   76  ?   -7.71607  -34.36391    5.02342  1.000  25.00380  O   ?  A  ?   61  1
  ATOM     452  ND2  .  ASN  A   76  ?   -9.14609  -33.59604    3.47865  1.000  24.88470  N   ?  A  ?   61  1
  ATOM     453  N    .  GLU  A   77  ?   -6.40873  -29.19993    5.82558  1.000  16.79013  N   ?  A  ?   62  1
  ATOM     454  CA   .  GLU  A   77  ?   -5.51918  -28.05382    5.70752  1.000  15.47568  C   ?  A  ?   62  1
  ATOM     455  C    .  GLU  A   77  ?   -4.33492  -28.14970    6.66155  1.000  18.34100  C   ?  A  ?   62  1
  ATOM     456  O    .  GLU  A   77  ?   -4.43384  -28.68506    7.77033  1.000  18.71496  O   ?  A  ?   62  1
  ATOM     457  CB   .  GLU  A   77  ?   -6.27979  -26.76287    6.00412  1.000  15.56598  C   ?  A  ?   62  1
  ATOM     458  CG   .  GLU  A   77  ?   -7.35922  -26.42984    4.97578  1.000  16.83994  C   ?  A  ?   62  1
  ATOM     459  CD   .  GLU  A   77  ?   -8.74012  -26.90376    5.39595  1.000  16.35568  C   ?  A  ?   62  1
  ATOM     460  OE1  .  GLU  A   77  ?   -8.83672  -27.74101    6.32382  1.000  16.39353  O   ?  A  ?   62  1
  ATOM     461  OE2  .  GLU  A   77  ?   -9.73381  -26.44523    4.78492  1.000  15.07640  O   ?  A  ?   62  1
  ATOM     462  N    .  GLN  A   78  ?   -3.20934  -27.58913    6.22320  1.000  14.57902  N   ?  A  ?   63  1
  ATOM     463  CA   .  GLN  A   78  ?   -2.09555  -27.24522    7.09756  1.000  15.53744  C   ?  A  ?   63  1
  ATOM     464  C    .  GLN  A   78  ?   -1.72432  -25.80130    6.80853  1.000  17.78011  C   ?  A  ?   63  1
  ATOM     465  O    .  GLN  A   78  ?   -1.48882  -25.44739    5.64899  1.000  18.00328  O   ?  A  ?   63  1
  ATOM     466  CB   .  GLN  A   78  ?   -0.89654  -28.18065    6.87264  1.000  16.35090  C   ?  A  ?   63  1
  ATOM     467  CG   .  GLN  A   78  ?   -1.19337  -29.63085    7.23652  1.000  18.39386  C   ?  A  ?   63  1
  ATOM     468  CD   .  GLN  A   78  ?   -0.04348  -30.57772    6.92657  1.000  18.95691  C   ?  A  ?   63  1
  ATOM     469  OE1  .  GLN  A   78  ?    1.12026  -30.30061    7.24790  1.000  22.07579  O   ?  A  ?   63  1
  ATOM     470  NE2  .  GLN  A   78  ?   -0.36525  -31.70284    6.30482  1.000  18.69611  N   ?  A  ?   63  1
  ATOM     471  N    .  PHE  A   79  ?   -1.70602  -24.97171    7.85110  1.000  16.07195  N   ?  A  ?   64  1
  ATOM     472  CA   .  PHE  A   79  ?   -1.36799  -23.55336    7.76106  1.000  16.75397  C   ?  A  ?   64  1
  ATOM     473  C    .  PHE  A   79  ?   -0.01372  -23.34135    8.42698  1.000  20.24210  C   ?  A  ?   64  1
  ATOM     474  O    .  PHE  A   79  ?    0.12004  -23.57587    9.63136  1.000  20.60746  O   ?  A  ?   64  1
  ATOM     475  CB   .  PHE  A   79  ?   -2.40924  -22.67692    8.46623  1.000  17.91126  C   ?  A  ?   64  1
  ATOM     476  CG   .  PHE  A   79  ?   -3.78774  -22.70903    7.86138  1.000  19.56108  C   ?  A  ?   64  1
  ATOM     477  CD1  .  PHE  A   79  ?   -4.03529  -23.29356    6.63045  1.000  20.31162  C   ?  A  ?   64  1
  ATOM     478  CD2  .  PHE  A   79  ?   -4.84848  -22.12293    8.54494  1.000  21.94529  C   ?  A  ?   64  1
  ATOM     479  CE1  .  PHE  A   79  ?   -5.32097  -23.30199    6.09633  1.000  18.47052  C   ?  A  ?   64  1
  ATOM     480  CE2  .  PHE  A   79  ?   -6.13011  -22.12197    8.01817  1.000  22.62380  C   ?  A  ?   64  1
  ATOM     481  CZ   .  PHE  A   79  ?   -6.36733  -22.71498    6.79426  1.000  21.10477  C   ?  A  ?   64  1
  ATOM     482  N    .  ILE  A   80  ?    0.98134  -22.89694    7.66035  1.000  17.03442  N   ?  A  ?   65  1
  ATOM     483  CA   .  ILE  A   80  ?    2.34721  -22.76776    8.16528  1.000  17.51440  C   ?  A  ?   65  1
  ATOM     484  C    .  ILE  A   80  ?    2.94251  -21.45307    7.67837  1.000  18.34884  C   ?  A  ?   65  1
  ATOM     485  O    .  ILE  A   80  ?    2.92069  -21.16251    6.47920  1.000  18.58363  O   ?  A  ?   65  1
  ATOM     486  CB   .  ILE  A   80  ?    3.23649  -23.94628    7.72146  1.000  18.53642  C   ?  A  ?   65  1
  ATOM     487  CG1  .  ILE  A   80  ?    2.57369  -25.29328    8.05392  1.000  19.61777  C   ?  A  ?   65  1
  ATOM     488  CG2  .  ILE  A   80  ?    4.62112  -23.85043    8.37050  1.000  19.67529  C   ?  A  ?   65  1
  ATOM     489  CD1  .  ILE  A   80  ?    3.36554  -26.49527    7.58270  1.000  21.20871  C   ?  A  ?   65  1
  ATOM     490  N    .  SER  A   81  ?    3.49927  -20.67215    8.60129  1.000  15.96184  N   ?  A  ?   66  1
  ATOM     491  CA   .  SER  A   81  ?    4.08083  -19.38307    8.24463  1.000  16.94050  C   ?  A  ?   66  1
  ATOM     492  C    .  SER  A   81  ?    5.42849  -19.56416    7.55198  1.000  17.82280  C   ?  A  ?   66  1
  ATOM     493  O    .  SER  A   81  ?    6.13946  -20.54786    7.77060  1.000  18.58359  O   ?  A  ?   66  1
  ATOM     494  CB   .  SER  A   81  ?    4.25551  -18.51241    9.49001  1.000  23.39907  C   ?  A  ?   66  1
  ATOM     495  OG   .  SER  A   81  ?    3.00923  -18.00070    9.91934  1.000  32.80599  O   ?  A  ?   66  1
  ATOM     496  N    .  ALA  A   82  ?    5.77063  -18.60228    6.69835  1.000  16.41742  N   ?  A  ?   67  1
  ATOM     497  CA   .  ALA  A   82  ?    7.07796  -18.58010    6.05902  1.000  17.22146  C   ?  A  ?   67  1
  ATOM     498  C    .  ALA  A   82  ?    8.11929  -18.01875    7.01790  1.000  17.46495  C   ?  A  ?   67  1
  ATOM     499  O    .  ALA  A   82  ?    7.87790  -17.02270    7.70628  1.000  22.92040  O   ?  A  ?   67  1
  ATOM     500  CB   .  ALA  A   82  ?    7.04058  -17.73151    4.78830  1.000  18.24688  C   ?  A  ?   67  1
  ATOM     501  N    .  SER  A   83  ?    9.27770  -18.66915    7.07525  1.000  16.74368  N   ?  A  ?   68  1
  ATOM     502  CA   .  SER  A   83  ?   10.38493  -18.12667    7.84815  1.000  18.68319  C   ?  A  ?   68  1
  ATOM     503  C    .  SER  A   83  ?   11.35414  -17.31876    7.00757  1.000  18.31026  C   ?  A  ?   68  1
  ATOM     504  O    .  SER  A   83  ?   12.05269  -16.45839    7.55243  1.000  18.40429  O   ?  A  ?   68  1
  ATOM     505  CB   .  SER  A   83  ?   11.15825  -19.24893    8.54297  1.000  22.96650  C   ?  A  ?   68  1
  ATOM     506  OG   .  SER  A   83  ?   11.66413  -20.15652    7.59314  1.000  24.84893  O   ?  A  ?   68  1
  ATOM     507  N    .  LYS  A   84  ?   11.39875  -17.55623    5.70059  1.000  16.54765  N   ?  A  ?   69  1
  ATOM     508  CA   .  LYS  A   84  ?   12.38527  -16.91413    4.84527  1.000  17.93641  C   ?  A  ?   69  1
  ATOM     509  C    .  LYS  A   84  ?   11.88177  -16.97086    3.41467  1.000  18.18413  C   ?  A  ?   69  1
  ATOM     510  O    .  LYS  A   84  ?   11.33842  -17.98784    2.99263  1.000  15.94339  O   ?  A  ?   69  1
  ATOM     511  CB   .  LYS  A   84  ?   13.74367  -17.62023    4.96219  1.000  21.91424  C   ?  A  ?   69  1
  ATOM     512  CG   .  LYS  A   84  ?   14.92170  -16.87814    4.36249  1.000  30.09182  C   ?  A  ?   69  1
  ATOM     513  CD   .  LYS  A   84  ?   16.17643  -17.76176    4.36546  1.000  27.95969  C   ?  A  ?   69  1
  ATOM     514  CE   .  LYS  A   84  ?   17.26208  -17.21157    5.29567  1.000  30.08565  C   ?  A  ?   69  1
  ATOM     515  NZ   .  LYS  A   84  ?   18.54960  -17.96661    5.18188  1.000  24.62208  N   ?  A  ?   69  1
  ATOM     516  N    .  SER  A   85  ?   12.06075  -15.88488    2.67890  1.000  16.15538  N   ?  A  ?   70  1
  ATOM     517  CA   .  SER  A   85  ?   11.76021  -15.85418    1.25492  1.000  15.06975  C   ?  A  ?   70  1
  ATOM     518  C    .  SER  A   85  ?   13.01981  -15.46035    0.50775  1.000  18.26761  C   ?  A  ?   70  1
  ATOM     519  O    .  SER  A   85  ?   13.75808  -14.57007    0.94547  1.000  16.68360  O   ?  A  ?   70  1
  ATOM     520  CB   .  SER  A   85  ?   10.63224  -14.86519    0.93575  1.000  20.97226  C   ?  A  ?   70  1
  ATOM     521  OG   .  SER  A   85  ?    9.41025  -15.32972    1.48001  1.000  27.43140  O   ?  A  ?   70  1
  ATOM     522  N    .  ILE  A   86  ?   13.26583  -16.12536   -0.61354  1.000  14.11887  N   ?  A  ?   71  1
  ATOM     523  CA   .  ILE  A   86  ?   14.44976  -15.88255   -1.42098  1.000  13.57663  C   ?  A  ?   71  1
  ATOM     524  C    .  ILE  A   86  ?   14.00828  -15.67036   -2.85790  1.000  15.34661  C   ?  A  ?   71  1
  ATOM     525  O    .  ILE  A   86  ?   13.62461  -16.62466   -3.54588  1.000  14.83161  O   ?  A  ?   71  1
  ATOM     526  CB   .  ILE  A   86  ?   15.45583  -17.02909   -1.31750  1.000  16.21202  C   ?  A  ?   71  1
  ATOM     527  CG1  .  ILE  A   86  ?   15.80322  -17.24200    0.15585  1.000  17.58571  C   ?  A  ?   71  1
  ATOM     528  CG2  .  ILE  A   86  ?   16.69514  -16.73223   -2.15726  1.000  16.26394  C   ?  A  ?   71  1
  ATOM     529  CD1  .  ILE  A   86  ?   16.54793  -18.51080    0.42847  1.000  19.50035  C   ?  A  ?   71  1
  ATOM     530  N    .  VAL  A   87  ?   14.06022  -14.42672   -3.30811  1.000  14.07190  N   ?  A  ?   72  1
  ATOM     531  CA   .  VAL  A   87  ?   13.78470  -14.10228   -4.70019  1.000  13.44815  C   ?  A  ?   72  1
  ATOM     532  C    .  VAL  A   87  ?   15.03809  -14.39267   -5.51170  1.000  16.53736  C   ?  A  ?   72  1
  ATOM     533  O    .  VAL  A   87  ?   16.16054  -14.17870   -5.03808  1.000  14.83786  O   ?  A  ?   72  1
  ATOM     534  CB   .  VAL  A   87  ?   13.33553  -12.63092   -4.80828  1.000  15.03683  C   ?  A  ?   72  1
  ATOM     535  CG1  .  VAL  A   87  ?   13.31865  -12.13236   -6.26138  1.000  15.94103  C   ?  A  ?   72  1
  ATOM     536  CG2  .  VAL  A   87  ?   11.97739  -12.46735   -4.16479  1.000  15.05747  C   ?  A  ?   72  1
  ATOM     537  N    .  HIS  A   88  ?   14.85786  -14.92046   -6.71856  1.000  13.83521  N   ?  A  ?   73  1
  ATOM     538  CA   .  HIS  A   88  ?   16.00173  -15.22449   -7.56883  1.000  13.35763  C   ?  A  ?   73  1
  ATOM     539  C    .  HIS  A   88  ?   16.93160  -14.01560   -7.68318  1.000  15.73954  C   ?  A  ?   73  1
  ATOM     540  O    .  HIS  A   88  ?   16.46229  -12.87623   -7.82615  1.000  14.21696  O   ?  A  ?   73  1
  ATOM     541  CB   .  HIS  A   88  ?   15.55136  -15.64581   -8.96833  1.000  13.78037  C   ?  A  ?   73  1
  ATOM     542  CG   .  HIS  A   88  ?   16.66234  -16.22687   -9.78130  1.000  13.88593  C   ?  A  ?   73  1
  ATOM     543  ND1  .  HIS  A   88  ?   17.56035  -15.45146  -10.48071  1.000  14.69649  N   ?  A  ?   73  1
  ATOM     544  CD2  .  HIS  A   88  ?   17.05821  -17.51028   -9.95296  1.000  14.14514  C   ?  A  ?   73  1
  ATOM     545  CE1  .  HIS  A   88  ?   18.44793  -16.23256  -11.07108  1.000  16.57862  C   ?  A  ?   73  1
  ATOM     546  NE2  .  HIS  A   88  ?   18.16637  -17.48585  -10.76372  1.000  16.87858  N   ?  A  ?   73  1
  ATOM     547  N    .  PRO  A   89  ?   18.24510  -14.22670   -7.64745  1.000  14.73623  N   ?  A  ?   74  1
  ATOM     548  CA   .  PRO  A   89  ?   19.17916  -13.08745   -7.62868  1.000  14.39300  C   ?  A  ?   74  1
  ATOM     549  C    .  PRO  A   89  ?   19.09322  -12.18660   -8.84865  1.000  16.43744  C   ?  A  ?   74  1
  ATOM     550  O    .  PRO  A   89  ?   19.48028  -11.01847   -8.74391  1.000  17.91044  O   ?  A  ?   74  1
  ATOM     551  CB   .  PRO  A   89  ?   20.55713  -13.76652   -7.53339  1.000  18.73057  C   ?  A  ?   74  1
  ATOM     552  CG   .  PRO  A   89  ?   20.31081  -15.22616   -7.83219  1.000  21.15731  C   ?  A  ?   74  1
  ATOM     553  CD   .  PRO  A   89  ?   18.92696  -15.49634   -7.35611  1.000  15.91610  C   ?  A  ?   74  1
  ATOM     554  N    .  SER  A   90  ?   18.59015  -12.67758   -9.98144  1.000  15.01064  N   ?  A  ?   75  1
  ATOM     555  CA   .  SER  A   90  ?   18.54609  -11.92523  -11.23380  1.000  14.97557  C   ?  A  ?   75  1
  ATOM     556  C    .  SER  A   90  ?   17.12049  -11.60048  -11.67053  1.000  15.51984  C   ?  A  ?   75  1
  ATOM     557  O    .  SER  A   90  ?   16.89159  -11.26919  -12.84380  1.000  15.12951  O   ?  A  ?   75  1
  ATOM     558  CB   .  SER  A   90  ?   19.27063  -12.69116  -12.34172  1.000  20.29968  C   ?  A  ?   75  1
  ATOM     559  OG   .  SER  A   90  ?   20.61883  -12.91314  -11.98969  1.000  22.48707  O   ?  A  ?   75  1
  ATOM     560  N    .  TYR  A   91  ?   16.15763  -11.68935  -10.75488  1.000  14.28507  N   ?  A  ?   76  1
  ATOM     561  CA   .  TYR  A   91  ?   14.78484  -11.31950  -11.08569  1.000  14.62330  C   ?  A  ?   76  1
  ATOM     562  C    .  TYR  A   91  ?   14.71292   -9.87684  -11.57589  1.000  16.55931  C   ?  A  ?   76  1
  ATOM     563  O    .  TYR  A   91  ?   15.24041   -8.96131  -10.93691  1.000  15.33647  O   ?  A  ?   76  1
  ATOM     564  CB   .  TYR  A   91  ?   13.87499  -11.49637   -9.86955  1.000  14.14436  C   ?  A  ?   76  1
  ATOM     565  CG   .  TYR  A   91  ?   12.47026  -10.95656  -10.07927  1.000  13.06311  C   ?  A  ?   76  1
  ATOM     566  CD1  .  TYR  A   91  ?   11.65872  -11.45411  -11.10455  1.000  13.73870  C   ?  A  ?   76  1
  ATOM     567  CD2  .  TYR  A   91  ?   11.95074   -9.97421   -9.24667  1.000  14.75905  C   ?  A  ?   76  1
  ATOM     568  CE1  .  TYR  A   91  ?   10.37532  -10.98302  -11.29078  1.000  14.02372  C   ?  A  ?   76  1
  ATOM     569  CE2  .  TYR  A   91  ?   10.66500   -9.48154   -9.42689  1.000  15.15941  C   ?  A  ?   76  1
  ATOM     570  CZ   .  TYR  A   91  ?    9.88484   -9.99749  -10.44808  1.000  15.19333  C   ?  A  ?   76  1
  ATOM     571  OH   .  TYR  A   91  ?    8.60756   -9.52980  -10.62855  1.000  17.34619  O   ?  A  ?   76  1
  ATOM     572  N    .  ASN  A   92  ?   14.05155   -9.68207  -12.71500  1.000  13.01175  N   ?  A  ?   77  1
  ATOM     573  CA   .  ASN  A   92  ?   13.82751   -8.36385  -13.30477  1.000  15.51213  C   ?  A  ?   77  1
  ATOM     574  C    .  ASN  A   92  ?   12.32246   -8.10988  -13.34372  1.000  16.31302  C   ?  A  ?   77  1
  ATOM     575  O    .  ASN  A   92  ?   11.60017   -8.74271  -14.12394  1.000  16.00459  O   ?  A  ?   77  1
  ATOM     576  CB   .  ASN  A   92  ?   14.45091   -8.30577  -14.69949  1.000  15.49089  C   ?  A  ?   77  1
  ATOM     577  CG   .  ASN  A   92  ?   14.31513   -6.95015  -15.35418  1.000  21.77675  C   ?  A  ?   77  1
  ATOM     578  OD1  .  ASN  A   92  ?   13.32588   -6.25060  -15.16613  1.000  19.32530  O   ?  A  ?   77  1
  ATOM     579  ND2  .  ASN  A   92  ?   15.31730   -6.57794  -16.14640  1.000  21.95437  N   ?  A  ?   77  1
  ATOM     580  N    .  SER  A   93  ?   11.84880   -7.18953  -12.49766  1.000  16.32211  N   ?  A  ?   78  1
  ATOM     581  CA   .  SER  A   93  ?   10.41466   -6.95545  -12.38489  1.000  15.69657  C   ?  A  ?   78  1
  ATOM     582  C    .  SER  A   93  ?    9.83636   -6.25431  -13.61055  1.000  17.93824  C   ?  A  ?   78  1
  ATOM     583  O    .  SER  A   93  ?    8.61694   -6.28388  -13.80824  1.000  19.54813  O   ?  A  ?   78  1
  ATOM     584  CB   .  SER  A   93  ?   10.11633   -6.14135  -11.12561  1.000  18.19971  C   ?  A  ?   78  1
  ATOM     585  OG   .  SER  A   93  ?   10.75059   -4.87464  -11.16416  1.000  19.40673  O   ?  A  ?   78  1
  ATOM     586  N    .  ASN  A   94  ?   10.66885   -5.63089  -14.44180  1.000  16.83461  N   ?  A  ?   79  1
  ATOM     587  CA   .  ASN  A   94  ?   10.11520   -5.00737  -15.64217  1.000  17.86599  C   ?  A  ?   79  1
  ATOM     588  C    .  ASN  A   94  ?    9.84897   -6.03188  -16.73495  1.000  18.70554  C   ?  A  ?   79  1
  ATOM     589  O    .  ASN  A   94  ?    8.81602   -5.96821  -17.40731  1.000  24.16472  O   ?  A  ?   79  1
  ATOM     590  CB   .  ASN  A   94  ?   11.05125   -3.91258  -16.15231  1.000  17.57708  C   ?  A  ?   79  1
  ATOM     591  CG   .  ASN  A   94  ?   11.14612   -2.75097  -15.19763  1.000  20.19943  C   ?  A  ?   79  1
  ATOM     592  OD1  .  ASN  A   94  ?   10.15377   -2.35879  -14.57784  1.000  22.16137  O   ?  A  ?   79  1
  ATOM     593  ND2  .  ASN  A   94  ?   12.33790   -2.19740  -15.06713  1.000  23.03509  N   ?  A  ?   79  1
  ATOM     594  N    .  THR  A   95  ?   10.76010   -6.98468  -16.92777  1.000  15.90363  N   ?  A  ?   80  1
  ATOM     595  CA   .  THR  A   95  ?   10.61400   -7.99786  -17.96718  1.000  16.78878  C   ?  A  ?   80  1
  ATOM     596  C    .  THR  A   95  ?   10.05716   -9.32103  -17.45397  1.000  18.37229  C   ?  A  ?   80  1
  ATOM     597  O    .  THR  A   95  ?    9.66694  -10.16568  -18.27177  1.000  16.79739  O   ?  A  ?   80  1
  ATOM     598  CB   .  THR  A   95  ?   11.96614   -8.25855  -18.62789  1.000  17.85752  C   ?  A  ?   80  1
  ATOM     599  OG1  .  THR  A   95  ?   12.85405   -8.82256  -17.65139  1.000  16.50160  O   ?  A  ?   80  1
  ATOM     600  CG2  .  THR  A   95  ?   12.55294   -6.94657  -19.15493  1.000  18.92381  C   ?  A  ?   80  1
  ATOM     601  N    .  LEU  A   96  ?   10.01675   -9.51453  -16.13213  1.000  16.64510  N   ?  A  ?   81  1
  ATOM     602  CA   .  LEU  A   96  ?    9.65182  -10.77337  -15.47390  1.000  15.62738  C   ?  A  ?   81  1
  ATOM     603  C    .  LEU  A   96  ?   10.60081  -11.91160  -15.83700  1.000  16.47274  C   ?  A  ?   81  1
  ATOM     604  O    .  LEU  A   96  ?   10.25587  -13.08969  -15.68045  1.000  13.65358  O   ?  A  ?   81  1
  ATOM     605  CB   .  LEU  A   96  ?    8.19545  -11.16376  -15.76258  1.000  16.70179  C   ?  A  ?   81  1
  ATOM     606  CG   .  LEU  A   96  ?    7.13516  -10.18216  -15.24202  1.000  21.68502  C   ?  A  ?   81  1
  ATOM     607  CD1  .  LEU  A   96  ?    5.73220  -10.73903  -15.44118  1.000  23.81200  C   ?  A  ?   81  1
  ATOM     608  CD2  .  LEU  A   96  ?    7.34087   -9.83194  -13.77366  1.000  23.85927  C   ?  A  ?   81  1
  ATOM     609  N    .  ASN  A   97  ?   11.79903  -11.58553  -16.32081  1.000  13.43724  N   ?  A  ?   82  1
  ATOM     610  CA   .  ASN  A   97  ?   12.83550  -12.59907  -16.47317  1.000  14.72612  C   ?  A  ?   82  1
  ATOM     611  C    .  ASN  A   97  ?   13.25966  -13.11263  -15.09860  1.000  13.60527  C   ?  A  ?   82  1
  ATOM     612  O    .  ASN  A   97  ?   13.41056  -12.33880  -14.15259  1.000  15.56873  O   ?  A  ?   82  1
  ATOM     613  CB   .  ASN  A   97  ?   14.02942  -12.00829  -17.22746  1.000  14.30358  C   ?  A  ?   82  1
  ATOM     614  CG   .  ASN  A   97  ?   14.97369  -13.07149  -17.75388  1.000  17.46079  C   ?  A  ?   82  1
  ATOM     615  OD1  .  ASN  A   97  ?   14.56040  -14.19296  -18.06506  1.000  17.01646  O   ?  A  ?   82  1
  ATOM     616  ND2  .  ASN  A   97  ?   16.25250  -12.72168  -17.86649  1.000  20.30503  N   ?  A  ?   82  1
  ATOM     617  N    .  ASN  A   98  ?   13.42187  -14.43641  -14.99065  1.000  13.39318  N   ?  A  ?   83  1
  ATOM     618  CA   .  ASN  A   98  ?   13.76423  -15.11836  -13.73773  1.000  13.42073  C   ?  A  ?   83  1
  ATOM     619  C    .  ASN  A   98  ?   12.67423  -14.94076  -12.67908  1.000  13.26121  C   ?  A  ?   83  1
  ATOM     620  O    .  ASN  A   98  ?   12.95341  -14.63495  -11.51838  1.000  12.19131  O   ?  A  ?   83  1
  ATOM     621  CB   .  ASN  A   98  ?   15.12591  -14.65884  -13.20044  1.000  15.55992  C   ?  A  ?   83  1
  ATOM     622  CG   .  ASN  A   98  ?   16.24228  -14.79937  -14.22828  1.000  14.39841  C   ?  A  ?   83  1
  ATOM     623  OD1  .  ASN  A   98  ?   16.56033  -15.89770  -14.67375  1.000  17.22837  O   ?  A  ?   83  1
  ATOM     624  ND2  .  ASN  A   98  ?   16.83234  -13.67633  -14.61156  1.000  17.00422  N   ?  A  ?   83  1
  ATOM     625  N    .  ASP  A   99  ?   11.41757  -15.16820  -13.07828  1.000  13.14368  N   ?  A  ?   84  1
  ATOM     626  CA   .  ASP  A   99  ?   10.26830  -14.97881  -12.18025  1.000  13.56936  C   ?  A  ?   84  1
  ATOM     627  C    .  ASP  A   99  ?   10.07542  -16.23523  -11.32763  1.000  12.06597  C   ?  A  ?   84  1
  ATOM     628  O    .  ASP  A   99  ?    9.18754  -17.06521  -11.55114  1.000  14.25550  O   ?  A  ?   84  1
  ATOM     629  CB   .  ASP  A   99  ?    9.01773  -14.64224  -12.98535  1.000  11.40398  C   ?  A  ?   84  1
  ATOM     630  CG   .  ASP  A   99  ?    7.86063  -14.17784  -12.11533  1.000  13.90133  C   ?  A  ?   84  1
  ATOM     631  OD1  .  ASP  A   99  ?    8.07517  -13.88693  -10.92783  1.000  13.80937  O   ?  A  ?   84  1
  ATOM     632  OD2  .  ASP  A   99  ?    6.72797  -14.09687  -12.62845  1.000  14.05907  O   ?  A  ?   84  1
  ATOM     633  N    .  ILE  A  100  ?   10.90433  -16.35098  -10.29434  1.000  10.67833  N   ?  A  ?   85  1
  ATOM     634  CA   .  ILE  A  100  ?   10.90433  -17.53191   -9.44061  1.000  11.56486  C   ?  A  ?   85  1
  ATOM     635  C    .  ILE  A  100  ?   11.39692  -17.12131   -8.06077  1.000  12.71264  C   ?  A  ?   85  1
  ATOM     636  O    .  ILE  A  100  ?   12.28241  -16.26766   -7.92516  1.000  13.34226  O   ?  A  ?   85  1
  ATOM     637  CB   .  ILE  A  100  ?   11.75749  -18.66890  -10.06153  1.000  14.24755  C   ?  A  ?   85  1
  ATOM     638  CG1  .  ILE  A  100  ?   11.68183  -19.93306   -9.21329  1.000  13.75613  C   ?  A  ?   85  1
  ATOM     639  CG2  .  ILE  A  100  ?   13.20950  -18.23463  -10.24873  1.000  15.04638  C   ?  A  ?   85  1
  ATOM     640  CD1  .  ILE  A  100  ?   12.24463  -21.16081   -9.90741  1.000  16.91176  C   ?  A  ?   85  1
  ATOM     641  N    .  MET  A  101  ?   10.79195  -17.71462   -7.03513  1.000  12.50367  N   ?  A  ?   86  1
  ATOM     642  CA   .  MET  A  101  ?   11.12828  -17.40928   -5.65633  1.000  12.52442  C   ?  A  ?   86  1
  ATOM     643  C    .  MET  A  101  ?   10.94905  -18.68177   -4.83763  1.000  11.72596  C   ?  A  ?   86  1
  ATOM     644  O    .  MET  A  101  ?   10.10322  -19.51718   -5.15275  1.000  13.77436  O   ?  A  ?   86  1
  ATOM     645  CB   .  MET  A  101  ?   10.24956  -16.25236   -5.15867  1.000  15.73345  C   ?  A  ?   86  1
  ATOM     646  CG   .  MET  A  101  ?    9.93413  -16.20750   -3.69631  1.000  22.20707  C   ?  A  ?   86  1
  ATOM     647  SD   .  MET  A  101  ?    8.70699  -14.89660   -3.40593  1.000  22.99043  S   ?  A  ?   86  1
  ATOM     648  CE   .  MET  A  101  ?    7.18877  -15.69889   -3.80177  1.000  22.10647  C   ?  A  ?   86  1
  ATOM     649  N    .  LEU  A  102  ?   11.77231  -18.82798   -3.80105  1.000  13.26434  N   ?  A  ?   87  1
  ATOM     650  CA   .  LEU  A  102  ?   11.69390  -19.93597   -2.85852  1.000  11.47796  C   ?  A  ?   87  1
  ATOM     651  C    .  LEU  A  102  ?   11.21648  -19.42570   -1.50821  1.000  12.16582  C   ?  A  ?   87  1
  ATOM     652  O    .  LEU  A  102  ?   11.62296  -18.34890   -1.06593  1.000  15.21739  O   ?  A  ?   87  1
  ATOM     653  CB   .  LEU  A  102  ?   13.06125  -20.60958   -2.68497  1.000  13.77277  C   ?  A  ?   87  1
  ATOM     654  CG   .  LEU  A  102  ?   13.55442  -21.43301   -3.87490  1.000  16.53030  C   ?  A  ?   87  1
  ATOM     655  CD1  .  LEU  A  102  ?   15.02112  -21.76061   -3.69415  1.000  18.50451  C   ?  A  ?   87  1
  ATOM     656  CD2  .  LEU  A  102  ?   12.74577  -22.70913   -3.99733  1.000  18.67453  C   ?  A  ?   87  1
  ATOM     657  N    .  ILE  A  103  ?   10.34837  -20.19664   -0.86484  1.000  11.77025  N   ?  A  ?   88  1
  ATOM     658  CA   .  ILE  A  103  ?    9.80549  -19.86495    0.44798  1.000  12.52376  C   ?  A  ?   88  1
  ATOM     659  C    .  ILE  A  103  ?   10.09747  -21.03366    1.37426  1.000  13.38062  C   ?  A  ?   88  1
  ATOM     660  O    .  ILE  A  103  ?    9.70866  -22.16991    1.08275  1.000  14.31878  O   ?  A  ?   88  1
  ATOM     661  CB   .  ILE  A  103  ?    8.29455  -19.59965    0.39310  1.000  14.15642  C   ?  A  ?   88  1
  ATOM     662  CG1  .  ILE  A  103  ?    7.98065  -18.37625   -0.46680  1.000  15.47445  C   ?  A  ?   88  1
  ATOM     663  CG2  .  ILE  A  103  ?    7.74810  -19.41642    1.79840  1.000  18.01063  C   ?  A  ?   88  1
  ATOM     664  CD1  .  ILE  A  103  ?    6.53506  -18.35709   -0.94717  1.000  19.25442  C   ?  A  ?   88  1
  ATOM     665  N    .  LYS  A  104  ?   10.75763  -20.76702    2.49406  1.000  14.58941  N   ?  A  ?   89  1
  ATOM     666  CA   .  LYS  A  104  ?   11.00546  -21.80814    3.49145  1.000  14.54641  C   ?  A  ?   89  1
  ATOM     667  C    .  LYS  A  104  ?    9.93171  -21.71832    4.56879  1.000  14.97468  C   ?  A  ?   89  1
  ATOM     668  O    .  LYS  A  104  ?    9.62595  -20.62058    5.04755  1.000  16.67083  O   ?  A  ?   89  1
  ATOM     669  CB   .  LYS  A  104  ?   12.39859  -21.67222    4.11258  1.000  16.83459  C   ?  A  ?   89  1
  ATOM     670  CG   .  LYS  A  104  ?   12.78411  -22.87297    4.98708  1.000  16.45305  C   ?  A  ?   89  1
  ATOM     671  CD   .  LYS  A  104  ?   14.07470  -22.63666    5.76400  1.000  15.41298  C   ?  A  ?   89  1
  ATOM     672  CE   .  LYS  A  104  ?   14.54830  -23.93465    6.43128  1.000  23.05175  C   ?  A  ?   89  1
  ATOM     673  NZ   .  LYS  A  104  ?   15.85030  -23.75131    7.13196  1.000  21.79118  N   ?  A  ?   89  1
  ATOM     674  N    .  LEU  A  105  ?    9.34285  -22.86336    4.92475  1.000  15.55872  N   ?  A  ?   90  1
  ATOM     675  CA   .  LEU  A  105  ?    8.34607  -22.91268    5.98717  1.000  15.86223  C   ?  A  ?   90  1
  ATOM     676  C    .  LEU  A  105  ?    9.00957  -22.93070    7.36168  1.000  18.11230  C   ?  A  ?   90  1
  ATOM     677  O    .  LEU  A  105  ?   10.09935  -23.48053    7.53859  1.000  18.12350  O   ?  A  ?   90  1
  ATOM     678  CB   .  LEU  A  105  ?    7.45876  -24.15099    5.84759  1.000  17.37375  C   ?  A  ?   90  1
  ATOM     679  CG   .  LEU  A  105  ?    6.82913  -24.33903    4.47061  1.000  18.78801  C   ?  A  ?   90  1
  ATOM     680  CD1  .  LEU  A  105  ?    5.97558  -25.60558    4.42961  1.000  19.72112  C   ?  A  ?   90  1
  ATOM     681  CD2  .  LEU  A  105  ?    6.03083  -23.10688    4.09637  1.000  21.73887  C   ?  A  ?   90  1
  ATOM     682  N    .  LYS  A  106  ?    8.32609  -22.32214    8.33995  1.000  17.73428  N   ?  A  ?   91  1
  ATOM     683  CA   .  LYS  A  106  ?    8.83184  -22.29353    9.71186  1.000  18.82608  C   ?  A  ?   91  1
  ATOM     684  C    .  LYS  A  106  ?    8.96613  -23.69191   10.29999  1.000  21.65340  C   ?  A  ?   91  1
  ATOM     685  O    .  LYS  A  106  ?    9.84182  -23.93382   11.13839  1.000  21.18905  O   ?  A  ?   91  1
  ATOM     686  CB   .  LYS  A  106  ?    7.90814  -21.45535   10.59226  1.000  21.18665  C   ?  A  ?   91  1
  ATOM     687  CG   .  LYS  A  106  ?    8.25375  -19.99121   10.64830  1.000  24.49429  C   ?  A  ?   91  1
  ATOM     688  CD   .  LYS  A  106  ?    7.31976  -19.26231   11.59916  1.000  25.51197  C   ?  A  ?   91  1
  ATOM     689  CE   .  LYS  A  106  ?    7.52569  -17.75000   11.51971  1.000  29.73696  C   ?  A  ?   91  1
  ATOM     690  NZ   .  LYS  A  106  ?    8.88603  -17.37481   12.00705  1.000  32.88091  N   ?  A  ?   91  1
  ATOM     691  N    .  SER  A  107  ?    8.10826  -24.61880    9.88810  1.000  20.57357  N   ?  A  ?   92  1
  ATOM     692  CA   .  SER  A  107  ?    8.22635  -26.01137   10.28883  1.000  21.36687  C   ?  A  ?   92  1
  ATOM     693  C    .  SER  A  107  ?    7.81614  -26.88963    9.12048  1.000  22.67983  C   ?  A  ?   92  1
  ATOM     694  O    .  SER  A  107  ?    7.13228  -26.45061    8.19251  1.000  21.03137  O   ?  A  ?   92  1
  ATOM     695  CB   .  SER  A  107  ?    7.37618  -26.32933   11.52326  1.000  26.16155  C   ?  A  ?   92  1
  ATOM     696  OG   .  SER  A  107  ?    6.02435  -25.96998   11.30793  1.000  28.96464  O   ?  A  ?   92  1
  ATOM     697  N    .  ALA  A  108  ?    8.24875  -28.14245    9.16995  1.000  21.16912  N   ?  A  ?   93  1
  ATOM     698  CA   .  ALA  A  108  ?    7.99130  -29.04762    8.06313  1.000  19.58109  C   ?  A  ?   93  1
  ATOM     699  C    .  ALA  A  108  ?    6.51503  -29.41191    8.00186  1.000  21.71428  C   ?  A  ?   93  1
  ATOM     700  O    .  ALA  A  108  ?    5.84908  -29.57827    9.03104  1.000  23.10465  O   ?  A  ?   93  1
  ATOM     701  CB   .  ALA  A  108  ?    8.83787  -30.30976    8.19877  1.000  21.24896  C   ?  A  ?   93  1
  ATOM     702  N    .  ALA  A  109  ?    6.00091  -29.51038    6.78292  1.000  18.44746  N   ?  A  ?   94  1
  ATOM     703  CA   .  ALA  A  109  ?    4.66737  -30.03427    6.56423  1.000  19.00367  C   ?  A  ?   94  1
  ATOM     704  C    .  ALA  A  109  ?    4.62470  -31.52605    6.87228  1.000  19.93904  C   ?  A  ?   94  1
  ATOM     705  O    .  ALA  A  109  ?    5.63246  -32.23522    6.79984  1.000  21.99098  O   ?  A  ?   94  1
  ATOM     706  CB   .  ALA  A  109  ?    4.24039  -29.79711    5.11444  1.000  19.53559  C   ?  A  ?   94  1
  ATOM     707  N    .  SER  A  110  ?    3.43188  -32.00323    7.21180  1.000  19.75188  N   ?  A  ?   95  1
  ATOM     708  CA   .  SER  A  110  ?    3.18415  -33.42934    7.39154  1.000  19.32672  C   ?  A  ?   95  1
  ATOM     709  C    .  SER  A  110  ?    2.66826  -33.99475    6.06989  1.000  20.98800  C   ?  A  ?   95  1
  ATOM     710  O    .  SER  A  110  ?    1.54894  -33.68450    5.64486  1.000  23.79547  O   ?  A  ?   95  1
  ATOM     711  CB   .  SER  A  110  ?    2.19424  -33.65431    8.53187  1.000  23.09057  C   ?  A  ?   95  1
  ATOM     712  OG   .  SER  A  110  ?    2.07539  -35.03318    8.82778  1.000  32.41130  O   ?  A  ?   95  1
  ATOM     713  N    .  LEU  A  111  ?    3.48740  -34.81154    5.40917  1.000  20.46855  N   ?  A  ?   96  1
  ATOM     714  CA   .  LEU  A  111  ?    3.16692  -35.29954    4.07529  1.000  21.97061  C   ?  A  ?   96  1
  ATOM     715  C    .  LEU  A  111  ?    2.29947  -36.55216    4.13964  1.000  23.11398  C   ?  A  ?   96  1
  ATOM     716  O    .  LEU  A  111  ?    2.52447  -37.44016    4.96651  1.000  26.21189  O   ?  A  ?   96  1
  ATOM     717  CB   .  LEU  A  111  ?    4.44665  -35.57702    3.28924  1.000  22.24811  C   ?  A  ?   96  1
  ATOM     718  CG   .  LEU  A  111  ?    5.34697  -34.35035    3.11334  1.000  24.64955  C   ?  A  ?   96  1
  ATOM     719  CD1  .  LEU  A  111  ?    6.54122  -34.67435    2.23404  1.000  26.41586  C   ?  A  ?   96  1
  ATOM     720  CD2  .  LEU  A  111  ?    4.57085  -33.18135    2.54814  1.000  24.41197  C   ?  A  ?   96  1
  ATOM     721  N    .  ASN  A  112  ?    1.29636  -36.60499    3.26566  1.000  24.47825  N   ?  A  ?   97  1
  ATOM     722  CA   .  ASN  A  112  ?    0.34735  -37.71682    3.18295  1.000  23.48286  C   ?  A  ?   97  1
  ATOM     723  C    .  ASN  A  112  ?   -0.20007  -37.75255    1.75847  1.000  25.17310  C   ?  A  ?   97  1
  ATOM     724  O    .  ASN  A  112  ?    0.36308  -37.13375    0.85109  1.000  26.50522  O   ?  A  ?   97  1
  ATOM     725  CB   .  ASN  A  112  ?   -0.74730  -37.56295    4.24743  1.000  23.97387  C   ?  A  ?   97  1
  ATOM     726  CG   .  ASN  A  112  ?   -1.43619  -36.21050    4.18092  1.000  26.68594  C   ?  A  ?   97  1
  ATOM     727  OD1  .  ASN  A  112  ?   -1.96740  -35.82763    3.14016  1.000  25.62206  O   ?  A  ?   97  1
  ATOM     728  ND2  .  ASN  A  112  ?   -1.41339  -35.47239    5.29132  1.000  27.72090  N   ?  A  ?   97  1
  ATOM     729  N    .  SER  A  113  ?   -1.29870  -38.48843    1.54505  1.000  21.75653  N   ?  A  ?   98  1
  ATOM     730  CA   .  SER  A  113  ?   -1.82251  -38.61800    0.18520  1.000  23.89159  C   ?  A  ?   98  1
  ATOM     731  C    .  SER  A  113  ?   -2.42287  -37.31439   -0.33994  1.000  22.28850  C   ?  A  ?   98  1
  ATOM     732  O    .  SER  A  113  ?   -2.50569  -37.12772   -1.56154  1.000  24.53804  O   ?  A  ?   98  1
  ATOM     733  CB   .  SER  A  113  ?   -2.87499  -39.72797    0.12359  1.000  29.65015  C   ?  A  ?   98  1
  ATOM     734  OG   .  SER  A  113  ?   -3.85358  -39.54554    1.13706  1.000  28.79952  O   ?  A  ?   98  1
  ATOM     735  N    .  ARG  A  114  ?   -2.83152  -36.41258    0.54951  1.000  22.45094  N   ?  A  ?   99  1
  ATOM     736  CA   .  ARG  A  114  ?   -3.49563  -35.17455    0.16449  1.000  21.76340  C   ?  A  ?   99  1
  ATOM     737  C    .  ARG  A  114  ?   -2.59155  -33.95731    0.26283  1.000  22.25498  C   ?  A  ?   99  1
  ATOM     738  O    .  ARG  A  114  ?   -2.97580  -32.88101   -0.21358  1.000  22.82776  O   ?  A  ?   99  1
  ATOM     739  CB   .  ARG  A  114  ?   -4.73821  -34.96027    1.03074  1.000  21.71740  C   ?  A  ?   99  1
  ATOM     740  CG   .  ARG  A  114  ?   -5.74615  -36.07417    0.87634  1.000  23.07190  C   ?  A  ?   99  1
  ATOM     741  CD   .  ARG  A  114  ?   -6.93959  -35.88729    1.78079  1.000  25.87225  C   ?  A  ?   99  1
  ATOM     742  NE   .  ARG  A  114  ?   -7.91980  -36.95008    1.56499  1.000  30.15795  N   ?  A  ?   99  1
  ATOM     743  CZ   .  ARG  A  114  ?   -8.98555  -36.84240    0.77559  1.000  33.73477  C   ?  A  ?   99  1
  ATOM     744  NH1  .  ARG  A  114  ?   -9.23459  -35.70947    0.11865  1.000  28.41930  N   ?  A  ?   99  1
  ATOM     745  NH2  .  ARG  A  114  ?   -9.81177  -37.87461    0.64525  1.000  39.41126  N   ?  A  ?   99  1
  ATOM     746  N    .  VAL  A  115  ?   -1.43137  -34.08909    0.90422  1.000  17.87035  N   ?  A  ?  100  1
  ATOM     747  CA   .  VAL  A  115  ?   -0.40138  -33.05606    0.93199  1.000  18.31976  C   ?  A  ?  100  1
  ATOM     748  C    .  VAL  A  115  ?    0.89835  -33.76126    0.58219  1.000  20.05241  C   ?  A  ?  100  1
  ATOM     749  O    .  VAL  A  115  ?    1.39026  -34.58783    1.36068  1.000  20.60249  O   ?  A  ?  100  1
  ATOM     750  CB   .  VAL  A  115  ?   -0.30172  -32.35478    2.29448  1.000  19.14590  C   ?  A  ?  100  1
  ATOM     751  CG1  .  VAL  A  115  ?    0.86991  -31.36544    2.31585  1.000  19.50485  C   ?  A  ?  100  1
  ATOM     752  CG2  .  VAL  A  115  ?   -1.61421  -31.64505    2.62231  1.000  19.14193  C   ?  A  ?  100  1
  ATOM     753  N    .  ALA  A  116  ?    1.43963  -33.46328   -0.59137  1.000  15.98707  N   ?  A  ?  101  1
  ATOM     754  CA   .  ALA  A  116  ?    2.57615  -34.20346   -1.11224  1.000  16.46344  C   ?  A  ?  101  1
  ATOM     755  C    .  ALA  A  116  ?    3.44610  -33.25632   -1.91753  1.000  18.02530  C   ?  A  ?  101  1
  ATOM     756  O    .  ALA  A  116  ?    2.97076  -32.24315   -2.43400  1.000  18.87494  O   ?  A  ?  101  1
  ATOM     757  CB   .  ALA  A  116  ?    2.12069  -35.38501   -1.97779  1.000  19.13481  C   ?  A  ?  101  1
  ATOM     758  N    .  SER  A  117  ?    4.72618  -33.59450   -2.03007  1.000  16.10588  N   ?  A  ?  102  1
  ATOM     759  CA   .  SER  A  117  ?    5.63725  -32.77056   -2.80856  1.000  18.01766  C   ?  A  ?  102  1
  ATOM     760  C    .  SER  A  117  ?    5.64029  -33.21020   -4.26886  1.000  18.15828  C   ?  A  ?  102  1
  ATOM     761  O    .  SER  A  117  ?    5.29073  -34.34540   -4.61021  1.000  18.28066  O   ?  A  ?  102  1
  ATOM     762  CB   .  SER  A  117  ?    7.05831  -32.82525   -2.24164  1.000  18.95469  C   ?  A  ?  102  1
  ATOM     763  OG   .  SER  A  117  ?    7.57536  -34.14661   -2.26443  1.000  24.93488  O   ?  A  ?  102  1
  ATOM     764  N    .  ILE  A  118  ?    6.03715  -32.28351   -5.13755  1.000  14.42746  N   ?  A  ?  103  1
  ATOM     765  CA   .  ILE  A  118  ?    6.17313  -32.54638   -6.56497  1.000  15.59517  C   ?  A  ?  103  1
  ATOM     766  C    .  ILE  A  118  ?    7.66057  -32.57127   -6.90064  1.000  17.38144  C   ?  A  ?  103  1
  ATOM     767  O    .  ILE  A  118  ?    8.44247  -31.75823   -6.39028  1.000  17.98234  O   ?  A  ?  103  1
  ATOM     768  CB   .  ILE  A  118  ?    5.40136  -31.50591   -7.40472  1.000  16.64963  C   ?  A  ?  103  1
  ATOM     769  CG1  .  ILE  A  118  ?    5.36144  -31.89472   -8.88928  1.000  16.64485  C   ?  A  ?  103  1
  ATOM     770  CG2  .  ILE  A  118  ?    5.98162  -30.09263   -7.21654  1.000  18.25907  C   ?  A  ?  103  1
  ATOM     771  CD1  .  ILE  A  118  ?    4.69595  -33.22198   -9.15648  1.000  18.72093  C   ?  A  ?  103  1
  ATOM     772  N    .  SER  A  119  ?    8.05679  -33.53236   -7.72705  1.000  17.02166  N   ?  A  ?  104  1
  ATOM     773  CA   .  SER  A  119  ?    9.46578  -33.68662   -8.06327  1.000  20.03907  C   ?  A  ?  104  1
  ATOM     774  C    .  SER  A  119  ?    9.92712  -32.58253   -9.00452  1.000  19.55168  C   ?  A  ?  104  1
  ATOM     775  O    .  SER  A  119  ?    9.16796  -32.09990   -9.84662  1.000  17.65737  O   ?  A  ?  104  1
  ATOM     776  CB   .  SER  A  119  ?    9.71506  -35.04460   -8.71931  1.000  23.89068  C   ?  A  ?  104  1
  ATOM     777  OG   .  SER  A  119  ?    9.35476  -36.09608   -7.84046  1.000  34.71670  O   ?  A  ?  104  1
  ATOM     778  N    .  LEU  A  120  ?   11.19603  -32.18554   -8.84805  1.000  19.22175  N   ?  A  ?  105  1
  ATOM     779  CA   .  LEU  A  120  ?   11.85352  -31.29947   -9.79141  1.000  19.99348  C   ?  A  ?  105  1
  ATOM     780  C    .  LEU  A  120  ?   12.27092  -32.08250  -11.03693  1.000  19.82081  C   ?  A  ?  105  1
  ATOM     781  O    .  LEU  A  120  ?   12.48471  -33.29543  -10.97378  1.000  21.36576  O   ?  A  ?  105  1
  ATOM     782  CB   .  LEU  A  120  ?   13.07325  -30.64720   -9.14725  1.000  18.76189  C   ?  A  ?  105  1
  ATOM     783  CG   .  LEU  A  120  ?   12.75427  -29.71197   -7.97908  1.000  20.96881  C   ?  A  ?  105  1
  ATOM     784  CD1  .  LEU  A  120  ?   14.04815  -29.21142   -7.37639  1.000  23.27644  C   ?  A  ?  105  1
  ATOM     785  CD2  .  LEU  A  120  ?   11.88539  -28.54017   -8.42857  1.000  22.55509  C   ?  A  ?  105  1
  ATOM     786  N    .  PRO  A  121  ?   12.36164  -31.42493  -12.18737  1.000  18.93770  N   ?  A  ?  106  1
  ATOM     787  CA   .  PRO  A  121  ?   12.69812  -32.14838  -13.41374  1.000  19.33772  C   ?  A  ?  106  1
  ATOM     788  C    .  PRO  A  121  ?   14.18902  -32.42378  -13.51863  1.000  21.01964  C   ?  A  ?  106  1
  ATOM     789  O    .  PRO  A  121  ?   15.02690  -31.70061  -12.97658  1.000  20.94022  O   ?  A  ?  106  1
  ATOM     790  CB   .  PRO  A  121  ?   12.23502  -31.19612  -14.52017  1.000  19.35737  C   ?  A  ?  106  1
  ATOM     791  CG   .  PRO  A  121  ?   12.40418  -29.83632  -13.92101  1.000  20.50981  C   ?  A  ?  106  1
  ATOM     792  CD   .  PRO  A  121  ?   12.12340  -29.99277  -12.43357  1.000  18.80039  C   ?  A  ?  106  1
  ATOM     793  N    .  THR  A  122  ?   14.51110  -33.51073  -14.21363  1.000  23.91965  N   ?  A  ?  107  1
  ATOM     794  CA   .  THR  A  122  ?   15.89093  -33.78037  -14.58634  1.000  25.56602  C   ?  A  ?  107  1
  ATOM     795  C    .  THR  A  122  ?   16.19581  -33.31543  -16.00226  1.000  26.89996  C   ?  A  ?  107  1
  ATOM     796  O    .  THR  A  122  ?   17.36890  -33.13164  -16.34810  1.000  29.42084  O   ?  A  ?  107  1
  ATOM     797  CB   .  THR  A  122  ?   16.20273  -35.28032  -14.45116  1.000  29.42306  C   ?  A  ?  107  1
  ATOM     798  OG1  .  THR  A  122  ?   15.19970  -36.04205  -15.12499  1.000  34.00852  O   ?  A  ?  107  1
  ATOM     799  CG2  .  THR  A  122  ?   16.21999  -35.69105  -12.99094  1.000  27.75600  C   ?  A  ?  107  1
  ATOM     800  N    .  SER  A  123  ?   15.16526  -33.10407  -16.81333  1.000  26.60709  N   ?  A  ?  108  1
  ATOM     801  CA   .  SER  A  123  ?   15.32144  -32.59148  -18.16164  1.000  26.26654  C   ?  A  ?  108  1
  ATOM     802  C    .  SER  A  123  ?   14.20315  -31.60007  -18.43258  1.000  23.58597  C   ?  A  ?  108  1
  ATOM     803  O    .  SER  A  123  ?   13.16035  -31.61870  -17.77656  1.000  24.34054  O   ?  A  ?  108  1
  ATOM     804  CB   .  SER  A  123  ?   15.28834  -33.71206  -19.20743  1.000  30.99660  C   ?  A  ?  108  1
  ATOM     805  OG   .  SER  A  123  ?   14.09689  -34.47071  -19.09438  1.000  35.79432  O   ?  A  ?  108  1
  ATOM     806  N    .  CYS  A  124  ?   14.42603  -30.74502  -19.42292  1.000  21.88022  N   ?  A  ?  109  1
  ATOM     807  CA   .  CYS  A  124  ?   13.40600  -29.79816  -19.84784  1.000  19.05238  C   ?  A  ?  109  1
  ATOM     808  C    .  CYS  A  124  ?   12.37703  -30.51194  -20.71309  1.000  25.08550  C   ?  A  ?  109  1
  ATOM     809  O    .  CYS  A  124  ?   12.70958  -31.43140  -21.46523  1.000  25.76236  O   ?  A  ?  109  1
  ATOM     810  CB   .  CYS  A  124  ?   14.03614  -28.63878  -20.61814  1.000  18.19174  C   ?  A  ?  109  1
  ATOM     811  SG   .  CYS  A  124  ?   15.25069  -27.69677  -19.67065  1.000  21.04528  S   ?  A  ?  109  1
  ATOM     812  N    .  ALA  A  125  ?   11.11932  -30.10660  -20.58206  1.000  20.56635  N   ?  A  ?  110  1
  ATOM     813  CA   .  ALA  A  125  ?   10.05361  -30.70187  -21.37188  1.000  20.37616  C   ?  A  ?  110  1
  ATOM     814  C    .  ALA  A  125  ?   10.00004  -30.06976  -22.75883  1.000  22.92007  C   ?  A  ?  110  1
  ATOM     815  O    .  ALA  A  125  ?   10.29423  -28.88393  -22.93726  1.000  24.35357  O   ?  A  ?  110  1
  ATOM     816  CB   .  ALA  A  125  ?    8.70413  -30.54308  -20.66601  1.000  24.15814  C   ?  A  ?  110  1
  ATOM     817  N    .  SER  A  126  ?    9.61636  -30.87656  -23.74619  1.000  23.43908  N   ?  A  ?  111  1
  ATOM     818  CA   .  SER  A  126  ?    9.56391  -30.42090  -25.12835  1.000  20.03013  C   ?  A  ?  111  1
  ATOM     819  C    .  SER  A  126  ?    8.17213  -29.90509  -25.49208  1.000  20.77777  C   ?  A  ?  111  1
  ATOM     820  O    .  SER  A  126  ?    7.16434  -30.25448  -24.87287  1.000  19.12744  O   ?  A  ?  111  1
  ATOM     821  CB   .  SER  A  126  ?    9.95505  -31.55035  -26.08738  1.000  20.18790  C   ?  A  ?  111  1
  ATOM     822  OG   .  SER  A  126  ?   11.19754  -32.12993  -25.72311  1.000  25.02897  O   ?  A  ?  111  1
  ATOM     823  N    .  ALA  A  127  ?    8.13270  -29.06828  -26.53029  1.000  20.89512  N   ?  A  ?  112  1
  ATOM     824  CA   .  ALA  A  127  ?    6.86444  -28.62374  -27.09358  1.000  20.32692  C   ?  A  ?  112  1
  ATOM     825  C    .  ALA  A  127  ?    5.99172  -29.82061  -27.46176  1.000  21.38487  C   ?  A  ?  112  1
  ATOM     826  O    .  ALA  A  127  ?    6.48184  -30.85538  -27.92447  1.000  21.37207  O   ?  A  ?  112  1
  ATOM     827  CB   .  ALA  A  127  ?    7.11119  -27.75448  -28.32440  1.000  23.51729  C   ?  A  ?  112  1
  ATOM     828  N    .  GLY  A  128  ?    4.68873  -29.67820  -27.24148  1.000  19.65741  N   ?  A  ?  113  1
  ATOM     829  CA   .  GLY  A  128  ?    3.75864  -30.75118  -27.47181  1.000  19.77051  C   ?  A  ?  113  1
  ATOM     830  C    .  GLY  A  128  ?    3.46336  -31.60904  -26.26108  1.000  23.15371  C   ?  A  ?  113  1
  ATOM     831  O    .  GLY  A  128  ?    2.45170  -32.31314  -26.25894  1.000  24.22113  O   ?  A  ?  113  1
  ATOM     832  N    .  THR  A  129  ?    4.31595  -31.57565  -25.23483  1.000  20.77700  N   ?  A  ?  114  1
  ATOM     833  CA   .  THR  A  129  ?    4.00877  -32.26175  -23.98533  1.000  20.52659  C   ?  A  ?  114  1
  ATOM     834  C    .  THR  A  129  ?    2.76768  -31.66023  -23.33275  1.000  22.09113  C   ?  A  ?  114  1
  ATOM     835  O    .  THR  A  129  ?    2.62492  -30.43860  -23.24814  1.000  19.60896  O   ?  A  ?  114  1
  ATOM     836  CB   .  THR  A  129  ?    5.18971  -32.16445  -23.01650  1.000  24.71483  C   ?  A  ?  114  1
  ATOM     837  OG1  .  THR  A  129  ?    6.38588  -32.61768  -23.66300  1.000  28.18588  O   ?  A  ?  114  1
  ATOM     838  CG2  .  THR  A  129  ?    4.93255  -33.02043  -21.77062  1.000  21.16520  C   ?  A  ?  114  1
  ATOM     839  N    .  GLN  A  130  ?    1.87271  -32.52428  -22.85435  1.000  18.83919  N   ?  A  ?  115  1
  ATOM     840  CA   .  GLN  A  130  ?    0.67706  -32.07948  -22.15207  1.000  21.80958  C   ?  A  ?  115  1
  ATOM     841  C    .  GLN  A  130  ?    0.97819  -31.90050  -20.66915  1.000  20.66860  C   ?  A  ?  115  1
  ATOM     842  O    .  GLN  A  130  ?    1.66597  -32.72695  -20.05867  1.000  19.45859  O   ?  A  ?  115  1
  ATOM     843  CB   .  GLN  A  130  ?   -0.46949  -33.07700  -22.33681  1.000  24.72193  C   ?  A  ?  115  1
  ATOM     844  CG   .  GLN  A  130  ?   -1.81493  -32.56398  -21.82399  1.000  29.96574  C   ?  A  ?  115  1
  ATOM     845  CD   .  GLN  A  130  ?   -2.84331  -33.67444  -21.62274  1.000  38.24660  C   ?  A  ?  115  1
  ATOM     846  OE1  .  GLN  A  130  ?   -2.85261  -34.34872  -20.59017  1.000  39.30665  O   ?  A  ?  115  1
  ATOM     847  NE2  .  GLN  A  130  ?   -3.72135  -33.85617  -22.60415  1.000  40.84312  N   ?  A  ?  115  1
  ATOM     848  N    .  CYS  A  131  ?    0.45949  -30.81103  -20.09211  1.000  15.81866  N   ?  A  ?  116  1
  ATOM     849  CA   .  CYS  A  131  ?    0.73508  -30.44276  -18.71298  1.000  14.71924  C   ?  A  ?  116  1
  ATOM     850  C    .  CYS  A  131  ?   -0.55767  -30.10107  -17.98861  1.000  17.94297  C   ?  A  ?  116  1
  ATOM     851  O    .  CYS  A  131  ?   -1.58227  -29.79577  -18.60334  1.000  19.37998  O   ?  A  ?  116  1
  ATOM     852  CB   .  CYS  A  131  ?    1.69234  -29.25015  -18.64039  1.000  15.20663  C   ?  A  ?  116  1
  ATOM     853  SG   .  CYS  A  131  ?    3.23198  -29.51053  -19.56009  1.000  17.07120  S   ?  A  ?  116  1
  ATOM     854  N    .  LEU  A  132  ?   -0.49008  -30.14606  -16.66480  1.000  13.46682  N   ?  A  ?  117  1
  ATOM     855  CA   .  LEU  A  132  ?   -1.60575  -29.77994  -15.80312  1.000  15.03689  C   ?  A  ?  117  1
  ATOM     856  C    .  LEU  A  132  ?   -1.28475  -28.47175  -15.08970  1.000  13.65893  C   ?  A  ?  117  1
  ATOM     857  O    .  LEU  A  132  ?   -0.25498  -28.36426  -14.41582  1.000  14.40292  O   ?  A  ?  117  1
  ATOM     858  CB   .  LEU  A  132  ?   -1.89023  -30.88576  -14.78299  1.000  13.99836  C   ?  A  ?  117  1
  ATOM     859  CG   .  LEU  A  132  ?   -3.06869  -30.59292  -13.84639  1.000  15.39675  C   ?  A  ?  117  1
  ATOM     860  CD1  .  LEU  A  132  ?   -4.37904  -30.65597  -14.60710  1.000  19.19665  C   ?  A  ?  117  1
  ATOM     861  CD2  .  LEU  A  132  ?   -3.10002  -31.56276  -12.68781  1.000  17.16553  C   ?  A  ?  117  1
  ATOM     862  N    .  ILE  A  133  ?   -2.17413  -27.49234  -15.22668  1.000  11.76081  N   ?  A  ?  118  1
  ATOM     863  CA   .  ILE  A  133  ?   -2.03014  -26.17053  -14.62256  1.000  12.27791  C   ?  A  ?  118  1
  ATOM     864  C    .  ILE  A  133  ?   -3.20559  -25.99184  -13.67076  1.000  13.85673  C   ?  A  ?  118  1
  ATOM     865  O    .  ILE  A  133  ?   -4.32418  -26.40009  -13.98789  1.000  15.34143  O   ?  A  ?  118  1
  ATOM     866  CB   .  ILE  A  133  ?   -2.00991  -25.06424  -15.69749  1.000  14.26288  C   ?  A  ?  118  1
  ATOM     867  CG1  .  ILE  A  133  ?   -0.95000  -25.35830  -16.76446  1.000  17.05290  C   ?  A  ?  118  1
  ATOM     868  CG2  .  ILE  A  133  ?   -1.73836  -23.69614  -15.08373  1.000  15.04889  C   ?  A  ?  118  1
  ATOM     869  CD1  .  ILE  A  133  ?   -1.07476  -24.47351  -17.98238  1.000  22.17532  C   ?  A  ?  118  1
  ATOM     870  N    .  SER  A  134  ?   -2.96800  -25.39269  -12.50478  1.000  11.44803  N   ?  A  ?  119  1
  ATOM     871  CA   .  SER  A  134  ?   -4.03416  -25.36139  -11.50751  1.000  13.57914  C   ?  A  ?  119  1
  ATOM     872  C    .  SER  A  134  ?   -3.96308  -24.06881  -10.70342  1.000  13.30674  C   ?  A  ?  119  1
  ATOM     873  O    .  SER  A  134  ?   -2.90294  -23.45341  -10.59045  1.000  14.84181  O   ?  A  ?  119  1
  ATOM     874  CB   .  SER  A  134  ?   -3.94911  -26.58995  -10.58786  1.000  14.79647  C   ?  A  ?  119  1
  ATOM     875  OG   .  SER  A  134  ?   -2.62247  -26.79180  -10.08828  1.000  13.67794  O   ?  A  ?  119  1
  ATOM     876  N    .  GLY  A  135  ?   -5.10396  -23.65269  -10.14901  1.000  13.73298  N   ?  A  ?  120  1
  ATOM     877  CA   .  GLY  A  135  ?   -5.10365  -22.44418   -9.33967  1.000  13.05545  C   ?  A  ?  120  1
  ATOM     878  C    .  GLY  A  135  ?   -6.49732  -21.94681   -9.01001  1.000  12.92386  C   ?  A  ?  120  1
  ATOM     879  O    .  GLY  A  135  ?   -7.51116  -22.43284   -9.52640  1.000  13.24457  O   ?  A  ?  120  1
  ATOM     880  N    .  TRP  A  136  ?   -6.52324  -20.92367   -8.14817  1.000  12.01571  N   ?  A  ?  121  1
  ATOM     881  CA   .  TRP  A  136  ?   -7.74823  -20.28071   -7.68692  1.000  12.39438  C   ?  A  ?  121  1
  ATOM     882  C    .  TRP  A  136  ?   -7.96394  -18.92443   -8.34709  1.000  14.77428  C   ?  A  ?  121  1
  ATOM     883  O    .  TRP  A  136  ?   -8.69450  -18.08861   -7.80742  1.000  17.04832  O   ?  A  ?  121  1
  ATOM     884  CB   .  TRP  A  136  ?   -7.71510  -20.11525   -6.16129  1.000  13.73437  C   ?  A  ?  121  1
  ATOM     885  CG   .  TRP  A  136  ?   -7.84351  -21.40867   -5.37324  1.000  13.06856  C   ?  A  ?  121  1
  ATOM     886  CD1  .  TRP  A  136  ?   -9.00507  -22.05783   -5.03354  1.000  15.21979  C   ?  A  ?  121  1
  ATOM     887  CD2  .  TRP  A  136  ?   -6.77787  -22.17405   -4.79854  1.000  12.51309  C   ?  A  ?  121  1
  ATOM     888  NE1  .  TRP  A  136  ?   -8.72057  -23.17375   -4.28495  1.000  15.76779  N   ?  A  ?  121  1
  ATOM     889  CE2  .  TRP  A  136  ?   -7.36408  -23.27944   -4.13299  1.000  13.79617  C   ?  A  ?  121  1
  ATOM     890  CE3  .  TRP  A  136  ?   -5.38369  -22.04002   -4.78765  1.000  13.72576  C   ?  A  ?  121  1
  ATOM     891  CZ2  .  TRP  A  136  ?   -6.60743  -24.23459   -3.45801  1.000  14.18450  C   ?  A  ?  121  1
  ATOM     892  CZ3  .  TRP  A  136  ?   -4.62927  -22.99326   -4.12091  1.000  12.90887  C   ?  A  ?  121  1
  ATOM     893  CH2  .  TRP  A  136  ?   -5.24478  -24.08345   -3.46672  1.000  15.35780  C   ?  A  ?  121  1
  ATOM     894  N    .  GLY  A  137  ?   -7.31945  -18.68491   -9.48040  1.000  12.94307  N   ?  A  ?  122  1
  ATOM     895  CA   .  GLY  A  137  ?   -7.40113  -17.40926  -10.15854  1.000  13.78004  C   ?  A  ?  122  1
  ATOM     896  C    .  GLY  A  137  ?   -8.73031  -17.16478  -10.85944  1.000  15.87216  C   ?  A  ?  122  1
  ATOM     897  O    .  GLY  A  137  ?   -9.62614  -18.00992  -10.91524  1.000  14.42657  O   ?  A  ?  122  1
  ATOM     898  N    .  ASN  A  138  ?   -8.83532  -15.95163  -11.40973  1.000  14.36834  N   ?  A  ?  123  1
  ATOM     899  CA   .  ASN  A  138  ?  -10.00289  -15.50949  -12.17077  1.000  16.75216  C   ?  A  ?  123  1
  ATOM     900  C    .  ASN  A  138  ?  -10.39973  -16.53322  -13.23148  1.000  18.59067  C   ?  A  ?  123  1
  ATOM     901  O    .  ASN  A  138  ?   -9.54093  -17.08609  -13.92500  1.000  14.10890  O   ?  A  ?  123  1
  ATOM     902  CB   .  ASN  A  138  ?   -9.65934  -14.16756  -12.83134  1.000  16.30806  C   ?  A  ?  123  1
  ATOM     903  CG   .  ASN  A  138  ?  -10.87759  -13.41656  -13.33266  1.000  21.13674  C   ?  A  ?  123  1
  ATOM     904  OD1  .  ASN  A  138  ?  -11.99724  -13.91840  -13.30903  1.000  19.65204  O   ?  A  ?  123  1
  ATOM     905  ND2  .  ASN  A  138  ?  -10.64917  -12.19605  -13.80745  1.000  22.95947  N   ?  A  ?  123  1
  ATOM     906  N    .  THR  A  139  ?  -11.71203  -16.76232  -13.37739  1.000  15.00327  N   ?  A  ?  124  1
  ATOM     907  CA   .  THR  A  139  ?  -12.23154  -17.72289  -14.35105  1.000  15.97792  C   ?  A  ?  124  1
  ATOM     908  C    .  THR  A  139  ?  -12.82930  -17.06764  -15.59639  1.000  19.42293  C   ?  A  ?  124  1
  ATOM     909  O    .  THR  A  139  ?  -13.31025  -17.78841  -16.47832  1.000  19.49036  O   ?  A  ?  124  1
  ATOM     910  CB   .  THR  A  139  ?  -13.29133  -18.65055  -13.71736  1.000  18.24114  C   ?  A  ?  124  1
  ATOM     911  OG1  .  THR  A  139  ?  -14.41826  -17.89001  -13.25171  1.000  19.21596  O   ?  A  ?  124  1
  ATOM     912  CG2  .  THR  A  139  ?  -12.70767  -19.48989  -12.55525  1.000  17.46909  C   ?  A  ?  124  1
  ATOM     913  N    .  LYS  A  140  ?  -12.78807  -15.73798  -15.71271  1.000  20.42304  N   ?  A  ?  125  1
  ATOM     914  CA   .  LYS  A  140  ?  -13.37940  -15.02924  -16.84439  1.000  23.93661  C   ?  A  ?  125  1
  ATOM     915  C    .  LYS  A  140  ?  -12.31158  -14.29774  -17.65463  1.000  26.91560  C   ?  A  ?  125  1
  ATOM     916  O    .  LYS  A  140  ?  -11.34984  -13.76104  -17.09527  1.000  25.46340  O   ?  A  ?  125  1
  ATOM     917  CB   .  LYS  A  140  ?  -14.43437  -14.01479  -16.37154  1.000  26.93802  C   ?  A  ?  125  1
  ATOM     918  CG   .  LYS  A  140  ?  -15.61764  -14.62204  -15.63221  1.000  28.46189  C   ?  A  ?  125  1
  ATOM     919  CD   .  LYS  A  140  ?  -16.18879  -15.81547  -16.36650  1.000  31.62277  C   ?  A  ?  125  1
  ATOM     920  CE   .  LYS  A  140  ?  -17.48166  -16.30852  -15.72353  1.000  40.09424  C   ?  A  ?  125  1
  ATOM     921  NZ   .  LYS  A  140  ?  -18.60288  -15.33288  -15.88942  1.000  42.71189  N   ?  A  ?  125  1
  ATOM     922  N    .  SER  A  141  ?  -12.49891  -14.25065  -18.98057  1.000  26.68739  N   ?  A  ?  126  1
  ATOM     923  CA   .  SER  A  141  ?  -11.59189  -13.47271  -19.82394  1.000  27.89749  C   ?  A  ?  126  1
  ATOM     924  C    .  SER  A  141  ?  -11.97005  -11.99456  -19.86897  1.000  30.75347  C   ?  A  ?  126  1
  ATOM     925  O    .  SER  A  141  ?  -11.10693  -11.14548  -20.11957  1.000  34.03157  O   ?  A  ?  126  1
  ATOM     926  CB   .  SER  A  141  ?  -11.55504  -14.05426  -21.24139  1.000  27.74877  C   ?  A  ?  126  1
  ATOM     927  OG   .  SER  A  141  ?  -12.86425  -14.22499  -21.75397  1.000  39.23056  O   ?  A  ?  126  1
  ATOM     928  N    .  SER  A  142  ?  -13.24112  -11.66735  -19.65137  1.000  28.71271  N   ?  A  ?  127  1
  ATOM     929  CA   .  SER  A  142  ?  -13.66954  -10.29492  -19.42345  1.000  33.70405  C   ?  A  ?  127  1
  ATOM     930  C    .  SER  A  142  ?  -14.49249  -10.26126  -18.14576  1.000  32.72277  C   ?  A  ?  127  1
  ATOM     931  O    .  SER  A  142  ?  -15.31225  -11.14991  -17.89860  1.000  35.76504  O   ?  A  ?  127  1
  ATOM     932  CB   .  SER  A  142  ?  -14.48141   -9.74271  -20.60003  1.000  37.20053  C   ?  A  ?  127  1
  ATOM     933  OG   .  SER  A  142  ?  -15.48307  -10.65817  -20.99246  1.000  40.63103  O   ?  A  ?  127  1
  ATOM     934  N    .  GLY  A  143  ?  -14.26775   -9.25314  -17.33158  1.000  31.52350  N   ?  A  ?  128  1
  ATOM     935  CA   .  GLY  A  143  ?  -14.88447   -9.25519  -16.02828  1.000  34.89886  C   ?  A  ?  128  1
  ATOM     936  C    .  GLY  A  143  ?  -14.13293  -10.18577  -15.09517  1.000  30.31612  C   ?  A  ?  128  1
  ATOM     937  O    .  GLY  A  143  ?  -13.04278  -10.68599  -15.40682  1.000  26.63573  O   ?  A  ?  128  1
  ATOM     938  N    .  THR  A  144  ?  -14.72683  -10.41413  -13.92350  1.000  27.41988  N   ?  A  ?  129  1
  ATOM     939  CA   .  THR  A  144  ?  -14.04714  -11.13909  -12.86005  1.000  25.22994  C   ?  A  ?  129  1
  ATOM     940  C    .  THR  A  144  ?  -15.01007  -12.07903  -12.15530  1.000  26.77606  C   ?  A  ?  129  1
  ATOM     941  O    .  THR  A  144  ?  -16.14650  -11.70878  -11.84211  1.000  25.96916  O   ?  A  ?  129  1
  ATOM     942  CB   .  THR  A  144  ?  -13.44183  -10.19003  -11.81641  1.000  27.78154  C   ?  A  ?  129  1
  ATOM     943  OG1  .  THR  A  144  ?  -14.49038   -9.41667  -11.22451  1.000  36.71941  O   ?  A  ?  129  1
  ATOM     944  CG2  .  THR  A  144  ?  -12.41294   -9.25514  -12.44879  1.000  29.90468  C   ?  A  ?  129  1
  ATOM     945  N    .  SER  A  145  ?  -14.53524  -13.29166  -11.88786  1.000  21.44852  N   ?  A  ?  130  1
  ATOM     946  CA   .  SER  A  145  ?  -15.22731  -14.21579  -11.00259  1.000  20.43102  C   ?  A  ?  130  1
  ATOM     947  C    .  SER  A  145  ?  -14.17576  -15.12230  -10.38642  1.000  21.66118  C   ?  A  ?  130  1
  ATOM     948  O    .  SER  A  145  ?  -13.50312  -15.87216  -11.10098  1.000  22.12405  O   ?  A  ?  130  1
  ATOM     949  CB   .  SER  A  145  ?  -16.27773  -15.03442  -11.74143  1.000  23.79532  C   ?  A  ?  130  1
  ATOM     950  OG   .  SER  A  145  ?  -16.99231  -15.85027  -10.82697  1.000  27.90505  O   ?  A  ?  130  1
  ATOM     951  N    .  TYR  A  146  ?  -14.02413  -15.03741   -9.09368  1.000  19.42037  N   ?  A  ?  131  1
  ATOM     952  CA   .  TYR  A  146  ?  -12.99557  -15.85229   -8.47361  1.000  20.24008  C   ?  A  ?  131  1
  ATOM     953  C    .  TYR  A  146  ?  -13.62702  -17.06910   -7.82557  1.000  20.10816  C   ?  A  ?  131  1
  ATOM     954  O    .  TYR  A  146  ?  -14.58878  -16.92426   -7.05591  1.000  21.51054  O   ?  A  ?  131  1
  ATOM     955  CB   .  TYR  A  146  ?  -12.21394  -15.03841   -7.44407  1.000  19.83957  C   ?  A  ?  131  1
  ATOM     956  CG   .  TYR  A  146  ?  -11.30546  -14.03394   -8.11574  1.000  20.94591  C   ?  A  ?  131  1
  ATOM     957  CD1  .  TYR  A  146  ?  -11.80592  -12.83908   -8.60897  1.000  22.36194  C   ?  A  ?  131  1
  ATOM     958  CD2  .  TYR  A  146  ?   -9.95709  -14.30682   -8.30432  1.000  21.40537  C   ?  A  ?  131  1
  ATOM     959  CE1  .  TYR  A  146  ?  -10.98217  -11.92358   -9.24526  1.000  25.29584  C   ?  A  ?  131  1
  ATOM     960  CE2  .  TYR  A  146  ?   -9.12642  -13.40316   -8.93913  1.000  21.10181  C   ?  A  ?  131  1
  ATOM     961  CZ   .  TYR  A  146  ?   -9.64221  -12.21569   -9.40908  1.000  26.99998  C   ?  A  ?  131  1
  ATOM     962  OH   .  TYR  A  146  ?   -8.80944  -11.31225  -10.04641  1.000  29.23339  O   ?  A  ?  131  1
  ATOM     963  N    .  PRO  A  147  ?  -13.13503  -18.26623   -8.13736  1.000  17.27751  N   ?  A  ?  132  1
  ATOM     964  CA   .  PRO  A  147  ?  -13.69915  -19.48306   -7.55734  1.000  19.05742  C   ?  A  ?  132  1
  ATOM     965  C    .  PRO  A  147  ?  -13.18153  -19.69409   -6.14470  1.000  19.09123  C   ?  A  ?  132  1
  ATOM     966  O    .  PRO  A  147  ?  -12.10599  -19.23176   -5.76303  1.000  23.78546  O   ?  A  ?  132  1
  ATOM     967  CB   .  PRO  A  147  ?  -13.18388  -20.58297   -8.49097  1.000  19.85384  C   ?  A  ?  132  1
  ATOM     968  CG   .  PRO  A  147  ?  -11.82214  -20.07026   -8.90165  1.000  17.86448  C   ?  A  ?  132  1
  ATOM     969  CD   .  PRO  A  147  ?  -11.94525  -18.54506   -8.95951  1.000  18.06603  C   ?  A  ?  132  1
  ATOM     970  N    .  ASP  A  148  ?  -13.96353  -20.41389   -5.36953  1.000  19.55320  N   ?  A  ?  133  1
  ATOM     971  CA   .  ASP  A  148  ?  -13.47888  -20.79621   -4.05655  1.000  19.07041  C   ?  A  ?  133  1
  ATOM     972  C    .  ASP  A  148  ?  -12.76777  -22.14673   -4.05942  1.000  16.05500  C   ?  A  ?  133  1
  ATOM     973  O    .  ASP  A  148  ?  -11.95028  -22.39242   -3.16754  1.000  15.71428  O   ?  A  ?  133  1
  ATOM     974  CB   .  ASP  A  148  ?  -14.64007  -20.78320   -3.06216  1.000  20.08624  C   ?  A  ?  133  1
  ATOM     975  CG   .  ASP  A  148  ?  -15.28333  -19.40864   -2.95563  1.000  24.99211  C   ?  A  ?  133  1
  ATOM     976  OD1  .  ASP  A  148  ?  -16.52889  -19.33095   -2.87773  1.000  33.60028  O   ?  A  ?  133  1
  ATOM     977  OD2  .  ASP  A  148  ?  -14.53964  -18.40679   -2.97871  1.000  29.25068  O   ?  A  ?  133  1
  ATOM     978  N    .  VAL  A  149  ?  -13.02783  -23.00378   -5.04815  1.000  16.67019  N   ?  A  ?  134  1
  ATOM     979  CA   .  VAL  A  149  ?  -12.40501  -24.32236   -5.12797  1.000  14.87226  C   ?  A  ?  134  1
  ATOM     980  C    .  VAL  A  149  ?  -11.38048  -24.32819   -6.25483  1.000  13.55376  C   ?  A  ?  134  1
  ATOM     981  O    .  VAL  A  149  ?  -11.41367  -23.50331   -7.17554  1.000  15.83471  O   ?  A  ?  134  1
  ATOM     982  CB   .  VAL  A  149  ?  -13.42776  -25.45763   -5.33934  1.000  16.57996  C   ?  A  ?  134  1
  ATOM     983  CG1  .  VAL  A  149  ?  -14.34971  -25.57788   -4.13804  1.000  19.81902  C   ?  A  ?  134  1
  ATOM     984  CG2  .  VAL  A  149  ?  -14.20134  -25.21645   -6.62276  1.000  16.44965  C   ?  A  ?  134  1
  ATOM     985  N    .  LEU  A  150  ?  -10.47312  -25.30302   -6.19112  1.000  12.91517  N   ?  A  ?  135  1
  ATOM     986  CA   .  LEU  A  150  ?   -9.33362  -25.32739   -7.10391  1.000  12.42828  C   ?  A  ?  135  1
  ATOM     987  C    .  LEU  A  150  ?   -9.76590  -25.74182   -8.50738  1.000  14.07510  C   ?  A  ?  135  1
  ATOM     988  O    .  LEU  A  150  ?  -10.51927  -26.70802   -8.68529  1.000  14.18768  O   ?  A  ?  135  1
  ATOM     989  CB   .  LEU  A  150  ?   -8.26007  -26.28972   -6.58030  1.000  13.98456  C   ?  A  ?  135  1
  ATOM     990  CG   .  LEU  A  150  ?   -6.93808  -26.32498   -7.35222  1.000  13.43831  C   ?  A  ?  135  1
  ATOM     991  CD1  .  LEU  A  150  ?   -6.21718  -25.00239   -7.18613  1.000  13.80003  C   ?  A  ?  135  1
  ATOM     992  CD2  .  LEU  A  150  ?   -6.05059  -27.46604   -6.85915  1.000  14.25335  C   ?  A  ?  135  1
  ATOM     993  N    .  LYS  A  151  ?   -9.26885  -25.01778   -9.50957  1.000  13.10594  N   ?  A  ?  136  1
  ATOM     994  CA   .  LYS  A  151  ?   -9.57400  -25.28400  -10.90988  1.000  12.11147  C   ?  A  ?  136  1
  ATOM     995  C    .  LYS  A  151  ?   -8.34402  -25.80823  -11.63497  1.000  14.93890  C   ?  A  ?  136  1
  ATOM     996  O    .  LYS  A  151  ?   -7.20366  -25.49952  -11.27181  1.000  13.69415  O   ?  A  ?  136  1
  ATOM     997  CB   .  LYS  A  151  ?  -10.08901  -24.03050  -11.61911  1.000  13.22283  C   ?  A  ?  136  1
  ATOM     998  CG   .  LYS  A  151  ?  -11.36895  -23.46335  -11.02593  1.000  16.45735  C   ?  A  ?  136  1
  ATOM     999  CD   .  LYS  A  151  ?  -12.54778  -24.33471  -11.41482  1.000  17.83822  C   ?  A  ?  136  1
  ATOM    1000  CE   .  LYS  A  151  ?  -13.84917  -23.84880  -10.82102  1.000  21.59412  C   ?  A  ?  136  1
  ATOM    1001  NZ   .  LYS  A  151  ?  -14.97535  -24.65376  -11.39775  1.000  25.01585  N   ?  A  ?  136  1
  ATOM    1002  N    .  CYS  A  152  ?   -8.59412  -26.62658  -12.65481  1.000  12.48598  N   ?  A  ?  137  1
  ATOM    1003  CA   .  CYS  A  152  ?   -7.56031  -27.38333  -13.34599  1.000  13.88630  C   ?  A  ?  137  1
  ATOM    1004  C    .  CYS  A  152  ?   -7.67958  -27.13864  -14.84131  1.000  14.62622  C   ?  A  ?  137  1
  ATOM    1005  O    .  CYS  A  152  ?   -8.77234  -26.86730  -15.34936  1.000  15.83413  O   ?  A  ?  137  1
  ATOM    1006  CB   .  CYS  A  152  ?   -7.69859  -28.88633  -13.05261  1.000  12.41159  C   ?  A  ?  137  1
  ATOM    1007  SG   .  CYS  A  152  ?   -6.85882  -29.44485  -11.56177  1.000  15.23666  S   ?  A  ?  137  1
  ATOM    1008  N    .  LEU  A  153  ?   -6.54832  -27.22856  -15.54344  1.000  13.05078  N   ?  A  ?  138  1
  ATOM    1009  CA   .  LEU  A  153  ?   -6.53423  -27.07981  -16.99364  1.000  12.68167  C   ?  A  ?  138  1
  ATOM    1010  C    .  LEU  A  153  ?   -5.43550  -27.96665  -17.55939  1.000  13.37575  C   ?  A  ?  138  1
  ATOM    1011  O    .  LEU  A  153  ?   -4.29782  -27.92016  -17.08353  1.000  14.36264  O   ?  A  ?  138  1
  ATOM    1012  CB   .  LEU  A  153  ?   -6.29891  -25.61306  -17.39189  1.000  15.61718  C   ?  A  ?  138  1
  ATOM    1013  CG   .  LEU  A  153  ?   -6.11037  -25.31695  -18.88252  1.000  16.74113  C   ?  A  ?  138  1
  ATOM    1014  CD1  .  LEU  A  153  ?   -7.41538  -25.55190  -19.62203  1.000  17.67568  C   ?  A  ?  138  1
  ATOM    1015  CD2  .  LEU  A  153  ?   -5.63411  -23.88599  -19.07933  1.000  17.87675  C   ?  A  ?  138  1
  ATOM    1016  N    .  LYS  A  154  ?   -5.76449  -28.76990  -18.56694  1.000  13.56438  N   ?  A  ?  139  1
  ATOM    1017  CA   .  LYS  A  154  ?   -4.75206  -29.50486  -19.31019  1.000  16.04830  C   ?  A  ?  139  1
  ATOM    1018  C    .  LYS  A  154  ?   -4.39872  -28.69771  -20.55096  1.000  17.14324  C   ?  A  ?  139  1
  ATOM    1019  O    .  LYS  A  154  ?   -5.29160  -28.25624  -21.28226  1.000  19.94966  O   ?  A  ?  139  1
  ATOM    1020  CB   .  LYS  A  154  ?   -5.24615  -30.90648  -19.67739  1.000  17.00321  C   ?  A  ?  139  1
  ATOM    1021  CG   .  LYS  A  154  ?   -5.46302  -31.80074  -18.46185  1.000  17.55663  C   ?  A  ?  139  1
  ATOM    1022  CD   .  LYS  A  154  ?   -5.77882  -33.24744  -18.86450  1.000  20.03375  C   ?  A  ?  139  1
  ATOM    1023  CE   .  LYS  A  154  ?   -6.00830  -34.12033  -17.64382  1.000  26.64874  C   ?  A  ?  139  1
  ATOM    1024  NZ   .  LYS  A  154  ?   -6.30437  -35.53033  -18.04963  1.000  24.19020  N   ?  A  ?  139  1
  ATOM    1025  N    .  ALA  A  155  ?   -3.10495  -28.46134  -20.75751  1.000  16.22045  N   ?  A  ?  140  1
  ATOM    1026  CA   .  ALA  A  155  ?   -2.66565  -27.62629  -21.86567  1.000  14.62830  C   ?  A  ?  140  1
  ATOM    1027  C    .  ALA  A  155  ?   -1.29814  -28.08993  -22.33424  1.000  17.08868  C   ?  A  ?  140  1
  ATOM    1028  O    .  ALA  A  155  ?   -0.48285  -28.54330  -21.52153  1.000  17.90525  O   ?  A  ?  140  1
  ATOM    1029  CB   .  ALA  A  155  ?   -2.61063  -26.14566  -21.45885  1.000  16.55007  C   ?  A  ?  140  1
  ATOM    1030  N    .  PRO  A  156  ?   -1.01298  -27.98168  -23.62771  1.000  16.09212  N   ?  A  ?  141  1
  ATOM    1031  CA   .  PRO  A  156  ?    0.30557  -28.34460  -24.14969  1.000  16.90131  C   ?  A  ?  141  1
  ATOM    1032  C    .  PRO  A  156  ?    1.30362  -27.20082  -24.08700  1.000  14.17580  C   ?  A  ?  141  1
  ATOM    1033  O    .  PRO  A  156  ?    0.95541  -26.01970  -24.17573  1.000  15.76108  O   ?  A  ?  141  1
  ATOM    1034  CB   .  PRO  A  156  ?   -0.00061  -28.68546  -25.61351  1.000  17.78458  C   ?  A  ?  141  1
  ATOM    1035  CG   .  PRO  A  156  ?   -1.12530  -27.75064  -25.96069  1.000  19.58022  C   ?  A  ?  141  1
  ATOM    1036  CD   .  PRO  A  156  ?   -1.94733  -27.58065  -24.69485  1.000  17.65802  C   ?  A  ?  141  1
  ATOM    1037  N    .  ILE  A  157  ?    2.57538  -27.57682  -23.96415  1.000  14.89844  N   ?  A  ?  142  1
  ATOM    1038  CA   .  ILE  A  157  ?    3.65386  -26.62534  -24.17480  1.000  14.64558  C   ?  A  ?  142  1
  ATOM    1039  C    .  ILE  A  157  ?    3.71666  -26.27496  -25.65704  1.000  16.70728  C   ?  A  ?  142  1
  ATOM    1040  O    .  ILE  A  157  ?    3.66482  -27.15790  -26.52135  1.000  18.13651  O   ?  A  ?  142  1
  ATOM    1041  CB   .  ILE  A  157  ?    4.98695  -27.19809  -23.66586  1.000  15.96904  C   ?  A  ?  142  1
  ATOM    1042  CG1  .  ILE  A  157  ?    4.93404  -27.35594  -22.13637  1.000  19.00315  C   ?  A  ?  142  1
  ATOM    1043  CG2  .  ILE  A  157  ?    6.14658  -26.28871  -24.10210  1.000  17.16878  C   ?  A  ?  142  1
  ATOM    1044  CD1  .  ILE  A  157  ?    6.16375  -27.98672  -21.52293  1.000  20.06474  C   ?  A  ?  142  1
  ATOM    1045  N    .  LEU  A  158  ?    3.80038  -24.98323  -25.95879  1.000  15.99425  N   ?  A  ?  143  1
  ATOM    1046  CA   .  LEU  A  158  ?    3.89498  -24.51442  -27.33422  1.000  15.46706  C   ?  A  ?  143  1
  ATOM    1047  C    .  LEU  A  158  ?    5.35932  -24.40974  -27.75257  1.000  19.37781  C   ?  A  ?  143  1
  ATOM    1048  O    .  LEU  A  158  ?    6.26217  -24.28444  -26.92013  1.000  19.19009  O   ?  A  ?  143  1
  ATOM    1049  CB   .  LEU  A  158  ?    3.18860  -23.15965  -27.49503  1.000  17.34971  C   ?  A  ?  143  1
  ATOM    1050  CG   .  LEU  A  158  ?    1.70763  -23.18375  -27.09117  1.000  21.09838  C   ?  A  ?  143  1
  ATOM    1051  CD1  .  LEU  A  158  ?    1.09647  -21.79557  -27.19809  1.000  22.73632  C   ?  A  ?  143  1
  ATOM    1052  CD2  .  LEU  A  158  ?    0.91804  -24.17115  -27.93903  1.000  25.01463  C   ?  A  ?  143  1
  ATOM    1053  N    .  SER  A  159  ?    5.59252  -24.49147  -29.06298  1.000  20.04539  N   ?  A  ?  144  1
  ATOM    1054  CA   .  SER  A  159  ?    6.94309  -24.31995  -29.57821  1.000  22.47804  C   ?  A  ?  144  1
  ATOM    1055  C    .  SER  A  159  ?    7.46575  -22.92624  -29.25507  1.000  20.13771  C   ?  A  ?  144  1
  ATOM    1056  O    .  SER  A  159  ?    6.70284  -21.95978  -29.14432  1.000  21.32078  O   ?  A  ?  144  1
  ATOM    1057  CB   .  SER  A  159  ?    6.97398  -24.54378  -31.08944  1.000  21.96334  C   ?  A  ?  144  1
  ATOM    1058  OG   .  SER  A  159  ?    6.24301  -23.52860  -31.74879  1.000  22.47693  O   ?  A  ?  144  1
  ATOM    1059  N    .  ASP  A  160  ?    8.78783  -22.82458  -29.10775  1.000  21.11571  N   ?  A  ?  145  1
  ATOM    1060  CA   .  ASP  A  160  ?    9.39101  -21.52191  -28.84092  1.000  22.17656  C   ?  A  ?  145  1
  ATOM    1061  C    .  ASP  A  160  ?    9.13799  -20.54578  -29.98553  1.000  23.00955  C   ?  A  ?  145  1
  ATOM    1062  O    .  ASP  A  160  ?    9.00439  -19.33909  -29.75715  1.000  21.82194  O   ?  A  ?  145  1
  ATOM    1063  CB   .  ASP  A  160  ?   10.88947  -21.68431  -28.59086  1.000  27.87224  C   ?  A  ?  145  1
  ATOM    1064  CG   .  ASP  A  160  ?   11.56079  -20.37763  -28.20581  1.000  37.52625  C   ?  A  ?  145  1
  ATOM    1065  OD1  .  ASP  A  160  ?   12.51783  -19.96512  -28.90513  1.000  41.60918  O   ?  A  ?  145  1
  ATOM    1066  OD2  .  ASP  A  160  ?   11.13271  -19.75895  -27.20478  1.000  40.83513  O   ?  A  ?  145  1
  ATOM    1067  N    .  SER  A  161  ?    9.03632  -21.04988  -31.21696  1.000  24.32387  N   ?  A  ?  146  1
  ATOM    1068  CA   .  SER  A  161  ?    8.75490  -20.18019  -32.35679  1.000  25.15479  C   ?  A  ?  146  1
  ATOM    1069  C    .  SER  A  161  ?    7.36348  -19.56968  -32.25527  1.000  23.65854  C   ?  A  ?  146  1
  ATOM    1070  O    .  SER  A  161  ?    7.18610  -18.36567  -32.48929  1.000  23.22302  O   ?  A  ?  146  1
  ATOM    1071  CB   .  SER  A  161  ?    8.90471  -20.96208  -33.66098  1.000  28.12947  C   ?  A  ?  146  1
  ATOM    1072  OG   .  SER  A  161  ?   10.27285  -21.10589  -33.98251  1.000  39.82717  O   ?  A  ?  146  1
  ATOM    1073  N    .  SER  A  162  ?    6.35848  -20.38772  -31.92014  1.000  19.86735  N   ?  A  ?  147  1
  ATOM    1074  CA   .  SER  A  162  ?    5.01333  -19.85859  -31.72534  1.000  19.33101  C   ?  A  ?  147  1
  ATOM    1075  C    .  SER  A  162  ?    4.99460  -18.86481  -30.57922  1.000  21.37503  C   ?  A  ?  147  1
  ATOM    1076  O    .  SER  A  162  ?    4.32405  -17.82827  -30.64968  1.000  20.90168  O   ?  A  ?  147  1
  ATOM    1077  CB   .  SER  A  162  ?    4.02639  -20.99473  -31.44126  1.000  25.50316  C   ?  A  ?  147  1
  ATOM    1078  OG   .  SER  A  162  ?    3.78618  -21.77543  -32.59737  1.000  32.39231  O   ?  A  ?  147  1
  ATOM    1079  N    .  CYS  A  163  ?    5.73107  -19.17454  -29.51315  1.000  18.74987  N   ?  A  ?  148  1
  ATOM    1080  CA   .  CYS  A  163  ?    5.75659  -18.32169  -28.33149  1.000  16.60700  C   ?  A  ?  148  1
  ATOM    1081  C    .  CYS  A  163  ?    6.35276  -16.95269  -28.65485  1.000  18.84141  C   ?  A  ?  148  1
  ATOM    1082  O    .  CYS  A  163  ?    5.77902  -15.91239  -28.31256  1.000  19.30903  O   ?  A  ?  148  1
  ATOM    1083  CB   .  CYS  A  163  ?    6.55165  -19.03524  -27.23203  1.000  17.59632  C   ?  A  ?  148  1
  ATOM    1084  SG   .  CYS  A  163  ?    6.45324  -18.29627  -25.59442  1.000  17.81692  S   ?  A  ?  148  1
  ATOM    1085  N    .  LYS  A  164  ?    7.51069  -16.93768  -29.32035  1.000  20.26094  N   ?  A  ?  149  1
  ATOM    1086  CA   .  LYS  A  164  ?    8.15730  -15.67729  -29.67283  1.000  22.90916  C   ?  A  ?  149  1
  ATOM    1087  C    .  LYS  A  164  ?    7.35609  -14.90036  -30.71241  1.000  22.67243  C   ?  A  ?  149  1
  ATOM    1088  O    .  LYS  A  164  ?    7.35615  -13.66290  -30.70160  1.000  22.83845  O   ?  A  ?  149  1
  ATOM    1089  CB   .  LYS  A  164  ?    9.57329  -15.94314  -30.18902  1.000  21.42026  C   ?  A  ?  149  1
  ATOM    1090  CG   .  LYS  A  164  ?   10.56223  -16.42603  -29.13569  1.000  25.13524  C   ?  A  ?  149  1
  ATOM    1091  CD   .  LYS  A  164  ?   11.85234  -16.89557  -29.79612  1.000  28.97043  C   ?  A  ?  149  1
  ATOM    1092  CE   .  LYS  A  164  ?   13.07213  -16.49976  -28.98320  1.000  37.48899  C   ?  A  ?  149  1
  ATOM    1093  NZ   .  LYS  A  164  ?   13.61770  -17.64381  -28.20197  1.000  40.85936  N   ?  A  ?  149  1
  ATOM    1094  N    .  SER  A  165  ?    6.67277  -15.60129  -31.61724  1.000  22.11452  N   ?  A  ?  150  1
  ATOM    1095  CA   .  SER  A  165  ?    5.82943  -14.91920  -32.59051  1.000  21.57666  C   ?  A  ?  150  1
  ATOM    1096  C    .  SER  A  165  ?    4.62748  -14.25444  -31.92726  1.000  21.87643  C   ?  A  ?  150  1
  ATOM    1097  O    .  SER  A  165  ?    4.17571  -13.19234  -32.37892  1.000  22.95202  O   ?  A  ?  150  1
  ATOM    1098  CB   .  SER  A  165  ?    5.38048  -15.91538  -33.66107  1.000  25.08420  C   ?  A  ?  150  1
  ATOM    1099  OG   .  SER  A  165  ?    4.12669  -15.54947  -34.20133  1.000  39.19144  O   ?  A  ?  150  1
  ATOM    1100  N    .  ALA  A  166  ?    4.10455  -14.85235  -30.85263  1.000  21.41606  N   ?  A  ?  151  1
  ATOM    1101  CA   .  ALA  A  166  ?    2.99045  -14.24934  -30.12523  1.000  19.92927  C   ?  A  ?  151  1
  ATOM    1102  C    .  ALA  A  166  ?    3.42895  -13.03530  -29.31342  1.000  21.87214  C   ?  A  ?  151  1
  ATOM    1103  O    .  ALA  A  166  ?    2.65800  -12.08048  -29.15866  1.000  23.55470  O   ?  A  ?  151  1
  ATOM    1104  CB   .  ALA  A  166  ?    2.34465  -15.27982  -29.20188  1.000  21.93944  C   ?  A  ?  151  1
  ATOM    1105  N    .  TYR  A  167  ?    4.65554  -13.04584  -28.80207  1.000  17.55036  N   ?  A  ?  152  1
  ATOM    1106  CA   .  TYR  A  167  ?    5.15959  -12.00744  -27.90375  1.000  17.96397  C   ?  A  ?  152  1
  ATOM    1107  C    .  TYR  A  167  ?    6.51899  -11.53376  -28.40159  1.000  18.64836  C   ?  A  ?  152  1
  ATOM    1108  O    .  TYR  A  167  ?    7.54913  -11.78734  -27.76452  1.000  19.64850  O   ?  A  ?  152  1
  ATOM    1109  CB   .  TYR  A  167  ?    5.26933  -12.53434  -26.47196  1.000  18.64175  C   ?  A  ?  152  1
  ATOM    1110  CG   .  TYR  A  167  ?    3.95293  -12.85674  -25.79147  1.000  19.90986  C   ?  A  ?  152  1
  ATOM    1111  CD1  .  TYR  A  167  ?    3.13700  -11.84561  -25.30829  1.000  18.41729  C   ?  A  ?  152  1
  ATOM    1112  CD2  .  TYR  A  167  ?    3.54352  -14.17903  -25.60349  1.000  19.36111  C   ?  A  ?  152  1
  ATOM    1113  CE1  .  TYR  A  167  ?    1.93875  -12.12942  -24.67134  1.000  19.23993  C   ?  A  ?  152  1
  ATOM    1114  CE2  .  TYR  A  167  ?    2.34564  -14.47221  -24.96342  1.000  18.50438  C   ?  A  ?  152  1
  ATOM    1115  CZ   .  TYR  A  167  ?    1.54876  -13.43846  -24.49394  1.000  20.98339  C   ?  A  ?  152  1
  ATOM    1116  OH   .  TYR  A  167  ?    0.35582  -13.68794  -23.84705  1.000  18.51257  O   ?  A  ?  152  1
  ATOM    1117  N    .  PRO  A  168  ?    6.55599  -10.82432  -29.53276  1.000  19.09539  N   ?  A  ?  153  1
  ATOM    1118  CA   .  PRO  A  168  ?    7.84012  -10.36290  -30.07553  1.000  22.43771  C   ?  A  ?  153  1
  ATOM    1119  C    .  PRO  A  168  ?    8.63558   -9.55892  -29.05283  1.000  17.17638  C   ?  A  ?  153  1
  ATOM    1120  O    .  PRO  A  168  ?    8.09283   -8.70943  -28.34504  1.000  18.91008  O   ?  A  ?  153  1
  ATOM    1121  CB   .  PRO  A  168  ?    7.43028   -9.49433  -31.27317  1.000  25.39129  C   ?  A  ?  153  1
  ATOM    1122  CG   .  PRO  A  168  ?    6.00325   -9.85306  -31.56756  1.000  24.90838  C   ?  A  ?  153  1
  ATOM    1123  CD   .  PRO  A  168  ?    5.40090  -10.30317  -30.28474  1.000  21.52036  C   ?  A  ?  153  1
  ATOM    1124  N    .  GLY  A  169  ?    9.93238   -9.86139  -28.96647  1.000  19.02931  N   ?  A  ?  154  1
  ATOM    1125  CA   .  GLY  A  169  ?   10.86324   -9.13910  -28.12231  1.000  23.12434  C   ?  A  ?  154  1
  ATOM    1126  C    .  GLY  A  169  ?   10.70480   -9.33758  -26.62968  1.000  21.83867  C   ?  A  ?  154  1
  ATOM    1127  O    .  GLY  A  169  ?   11.30729   -8.58570  -25.85840  1.000  23.62990  O   ?  A  ?  154  1
  ATOM    1128  N    .  GLN  A  170  ?    9.92564  -10.33023  -26.18720  1.000  20.95596  N   ?  A  ?  155  1
  ATOM    1129  CA   .  GLN  A  170  ?    9.58063  -10.44283  -24.77250  1.000  20.27355  C   ?  A  ?  155  1
  ATOM    1130  C    .  GLN  A  170  ?    9.86075  -11.80449  -24.15818  1.000  18.06150  C   ?  A  ?  155  1
  ATOM    1131  O    .  GLN  A  170  ?    9.81563  -11.91850  -22.92834  1.000  19.81632  O   ?  A  ?  155  1
  ATOM    1132  CB   .  GLN  A  170  ?    8.09495  -10.11414  -24.55058  1.000  20.15133  C   ?  A  ?  155  1
  ATOM    1133  CG   .  GLN  A  170  ?    7.68804   -8.71696  -25.02999  1.000  20.52663  C   ?  A  ?  155  1
  ATOM    1134  CD   .  GLN  A  170  ?    6.20089   -8.61552  -25.31221  1.000  24.32263  C   ?  A  ?  155  1
  ATOM    1135  OE1  .  GLN  A  170  ?    5.39733   -8.55033  -24.38909  1.000  25.80575  O   ?  A  ?  155  1
  ATOM    1136  NE2  .  GLN  A  170  ?    5.82591   -8.60934  -26.60023  1.000  21.59361  N   ?  A  ?  155  1
  ATOM    1137  N    .  ILE  A  171  ?   10.13582  -12.83271  -24.95487  1.000  16.98024  N   ?  A  ?  156  1
  ATOM    1138  CA   .  ILE  A  171  ?   10.34386  -14.18395  -24.44567  1.000  15.01379  C   ?  A  ?  156  1
  ATOM    1139  C    .  ILE  A  171  ?   11.84055  -14.42300  -24.30866  1.000  19.19558  C   ?  A  ?  156  1
  ATOM    1140  O    .  ILE  A  171  ?   12.57987  -14.36013  -25.29889  1.000  22.84016  O   ?  A  ?  156  1
  ATOM    1141  CB   .  ILE  A  171  ?    9.70135  -15.22910  -25.36949  1.000  18.68066  C   ?  A  ?  156  1
  ATOM    1142  CG1  .  ILE  A  171  ?    8.20743  -14.93517  -25.54433  1.000  17.76662  C   ?  A  ?  156  1
  ATOM    1143  CG2  .  ILE  A  171  ?    9.92780  -16.65487  -24.81970  1.000  18.65436  C   ?  A  ?  156  1
  ATOM    1144  CD1  .  ILE  A  171  ?    7.42413  -14.93508  -24.23209  1.000  16.84241  C   ?  A  ?  156  1
  ATOM    1145  N    .  THR  A  172  ?   12.29016  -14.72209  -23.09142  1.000  15.01923  N   ?  A  ?  157  1
  ATOM    1146  CA   .  THR  A  172  ?   13.67578  -15.09242  -22.85424  1.000  15.61808  C   ?  A  ?  157  1
  ATOM    1147  C    .  THR  A  172  ?   13.82108  -16.61218  -22.81274  1.000  15.51045  C   ?  A  ?  157  1
  ATOM    1148  O    .  THR  A  172  ?   12.84547  -17.36724  -22.85185  1.000  17.80620  O   ?  A  ?  157  1
  ATOM    1149  CB   .  THR  A  172  ?   14.17985  -14.49396  -21.54439  1.000  17.31457  C   ?  A  ?  157  1
  ATOM    1150  OG1  .  THR  A  172  ?   13.56851  -15.20704  -20.46292  1.000  17.31101  O   ?  A  ?  157  1
  ATOM    1151  CG2  .  THR  A  172  ?   13.82522  -13.02482  -21.45456  1.000  18.04710  C   ?  A  ?  157  1
  ATOM    1152  N    .  SER  A  173  ?   15.07000  -17.06398  -22.70655  1.000  16.95001  N   ?  A  ?  158  1
  ATOM    1153  CA   .  SER  A  173  ?   15.34690  -18.48848  -22.60585  1.000  16.56327  C   ?  A  ?  158  1
  ATOM    1154  C    .  SER  A  173  ?   14.85504  -19.08839  -21.29897  1.000  17.56908  C   ?  A  ?  158  1
  ATOM    1155  O    .  SER  A  173  ?   14.92992  -20.31198  -21.13079  1.000  20.48332  O   ?  A  ?  158  1
  ATOM    1156  CB   .  SER  A  173  ?   16.84916  -18.74264  -22.74870  1.000  21.65841  C   ?  A  ?  158  1
  ATOM    1157  OG   .  SER  A  173  ?   17.55874  -18.14296  -21.68001  1.000  28.65019  O   ?  A  ?  158  1
  ATOM    1158  N    .  ASN  A  174  ?   14.35716  -18.26410  -20.37593  1.000  15.15992  N   ?  A  ?  159  1
  ATOM    1159  CA   .  ASN  A  174  ?   13.83848  -18.73622  -19.09714  1.000  15.02834  C   ?  A  ?  159  1
  ATOM    1160  C    .  ASN  A  174  ?   12.31734  -18.77403  -19.06805  1.000  15.55587  C   ?  A  ?  159  1
  ATOM    1161  O    .  ASN  A  174  ?   11.72554  -18.85384  -17.98675  1.000  14.40352  O   ?  A  ?  159  1
  ATOM    1162  CB   .  ASN  A  174  ?   14.36505  -17.85231  -17.96648  1.000  14.67995  C   ?  A  ?  159  1
  ATOM    1163  CG   .  ASN  A  174  ?   15.87892  -17.84177  -17.91091  1.000  18.78167  C   ?  A  ?  159  1
  ATOM    1164  OD1  .  ASN  A  174  ?   16.51012  -18.90035  -17.91256  1.000  19.51258  O   ?  A  ?  159  1
  ATOM    1165  ND2  .  ASN  A  174  ?   16.47066  -16.65159  -17.88504  1.000  19.50242  N   ?  A  ?  159  1
  ATOM    1166  N    .  MET  A  175  ?   11.67908  -18.70399  -20.23535  1.000  14.51033  N   ?  A  ?  160  1
  ATOM    1167  CA   .  MET  A  175  ?   10.23232  -18.67030  -20.35164  1.000  15.03715  C   ?  A  ?  160  1
  ATOM    1168  C    .  MET  A  175  ?    9.78534  -19.67130  -21.39958  1.000  14.92887  C   ?  A  ?  160  1
  ATOM    1169  O    .  MET  A  175  ?   10.50794  -19.94828  -22.36131  1.000  18.44737  O   ?  A  ?  160  1
  ATOM    1170  CB   .  MET  A  175  ?    9.72941  -17.28785  -20.76638  1.000  16.90682  C   ?  A  ?  160  1
  ATOM    1171  CG   .  MET  A  175  ?   10.00324  -16.18769  -19.76729  1.000  15.31391  C   ?  A  ?  160  1
  ATOM    1172  SD   .  MET  A  175  ?    9.67209  -14.59603  -20.53199  1.000  14.92615  S   ?  A  ?  160  1
  ATOM    1173  CE   .  MET  A  175  ?   10.39906  -13.51503  -19.30565  1.000  16.19373  C   ?  A  ?  160  1
  ATOM    1174  N    .  PHE  A  176  ?    8.58170  -20.20637  -21.21418  1.000  16.34067  N   ?  A  ?  161  1
  ATOM    1175  CA   .  PHE  A  176  ?    7.92430  -20.92751  -22.29236  1.000  14.33746  C   ?  A  ?  161  1
  ATOM    1176  C    .  PHE  A  176  ?    6.44030  -20.58614  -22.30541  1.000  15.84909  C   ?  A  ?  161  1
  ATOM    1177  O    .  PHE  A  176  ?    5.87335  -20.11961  -21.31446  1.000  15.02813  O   ?  A  ?  161  1
  ATOM    1178  CB   .  PHE  A  176  ?    8.14381  -22.45280  -22.20765  1.000  16.19714  C   ?  A  ?  161  1
  ATOM    1179  CG   .  PHE  A  176  ?    7.47825  -23.12984  -21.03260  1.000  15.46998  C   ?  A  ?  161  1
  ATOM    1180  CD1  .  PHE  A  176  ?    6.18620  -23.62337  -21.13258  1.000  16.58825  C   ?  A  ?  161  1
  ATOM    1181  CD2  .  PHE  A  176  ?    8.17458  -23.32201  -19.84418  1.000  18.75206  C   ?  A  ?  161  1
  ATOM    1182  CE1  .  PHE  A  176  ?    5.58141  -24.28396  -20.05220  1.000  14.71444  C   ?  A  ?  161  1
  ATOM    1183  CE2  .  PHE  A  176  ?    7.58520  -23.97589  -18.76300  1.000  17.71177  C   ?  A  ?  161  1
  ATOM    1184  CZ   .  PHE  A  176  ?    6.28372  -24.45566  -18.86505  1.000  16.25901  C   ?  A  ?  161  1
  ATOM    1185  N    .  CYS  A  177  ?    5.82049  -20.81061  -23.46006  1.000  13.72242  N   ?  A  ?  162  1
  ATOM    1186  CA   .  CYS  A  177  ?    4.38477  -20.63274  -23.62020  1.000  16.15528  C   ?  A  ?  162  1
  ATOM    1187  C    .  CYS  A  177  ?    3.68226  -21.97675  -23.49913  1.000  16.05903  C   ?  A  ?  162  1
  ATOM    1188  O    .  CYS  A  177  ?    4.20108  -23.00963  -23.93640  1.000  15.21999  O   ?  A  ?  162  1
  ATOM    1189  CB   .  CYS  A  177  ?    4.04011  -20.00148  -24.97065  1.000  14.29952  C   ?  A  ?  162  1
  ATOM    1190  SG   .  CYS  A  177  ?    4.47801  -18.25273  -25.15004  1.000  15.89197  S   ?  A  ?  162  1
  ATOM    1191  N    .  ALA  A  178  ?    2.50666  -21.96597  -22.88707  1.000  14.84667  N   ?  A  ?  163  1
  ATOM    1192  CA   .  ALA  A  178  ?    1.65626  -23.14502  -22.88061  1.000  16.25063  C   ?  A  ?  163  1
  ATOM    1193  C    .  ALA  A  178  ?    0.21940  -22.67703  -23.01170  1.000  17.60380  C   ?  A  ?  163  1
  ATOM    1194  O    .  ALA  A  178  ?   -0.13676  -21.59569  -22.54084  1.000  15.88122  O   ?  A  ?  163  1
  ATOM    1195  CB   .  ALA  A  178  ?    1.84297  -23.98267  -21.60642  1.000  15.09084  C   ?  A  ?  163  1
  ATOM    1196  N    .  GLY  A  179  ?   -0.59913  -23.47733  -23.68154  1.000  15.76474  N   ?  A  ?  164  1
  ATOM    1197  CA   .  GLY  A  179  ?   -1.98548  -23.09491  -23.81458  1.000  15.72684  C   ?  A  ?  164  1
  ATOM    1198  C    .  GLY  A  179  ?   -2.49639  -23.30247  -25.21967  1.000  19.75880  C   ?  A  ?  164  1
  ATOM    1199  O    .  GLY  A  179  ?   -2.10178  -24.26699  -25.87753  1.000  17.48214  O   ?  A  ?  164  1
  ATOM    1200  N    .  TYR  A  180  ?   -3.35648  -22.39717  -25.69123  1.000  18.87897  N   ?  A  ?  165  1
  ATOM    1201  CA   .  TYR  A  180  ?   -4.05640  -22.55698  -26.96522  1.000  21.20822  C   ?  A  ?  165  1
  ATOM    1202  C    .  TYR  A  180  ?   -4.06251  -21.21904  -27.68344  1.000  21.22826  C   ?  A  ?  165  1
  ATOM    1203  O    .  TYR  A  180  ?   -4.52049  -20.22090  -27.12548  1.000  22.94941  O   ?  A  ?  165  1
  ATOM    1204  CB   .  TYR  A  180  ?   -5.49013  -23.05603  -26.74817  1.000  24.24232  C   ?  A  ?  165  1
  ATOM    1205  CG   .  TYR  A  180  ?   -5.55018  -24.36755  -26.00050  1.000  21.55454  C   ?  A  ?  165  1
  ATOM    1206  CD1  .  TYR  A  180  ?   -5.61242  -24.39650  -24.61260  1.000  22.96007  C   ?  A  ?  165  1
  ATOM    1207  CD2  .  TYR  A  180  ?   -5.52303  -25.57798  -26.67775  1.000  24.18555  C   ?  A  ?  165  1
  ATOM    1208  CE1  .  TYR  A  180  ?   -5.65022  -25.59357  -23.92455  1.000  20.66132  C   ?  A  ?  165  1
  ATOM    1209  CE2  .  TYR  A  180  ?   -5.56180  -26.78291  -25.99620  1.000  24.41372  C   ?  A  ?  165  1
  ATOM    1210  CZ   .  TYR  A  180  ?   -5.62653  -26.78671  -24.62121  1.000  22.88933  C   ?  A  ?  165  1
  ATOM    1211  OH   .  TYR  A  180  ?   -5.66286  -27.98719  -23.94404  1.000  23.94139  O   ?  A  ?  165  1
  ATOM    1212  N    .  LEU  A  181  ?   -3.53676  -21.19786  -28.90611  1.000  23.20167  N   ?  A  ?  166  1
  ATOM    1213  CA   .  LEU  A  181  ?   -3.49581  -19.96146  -29.67279  1.000  23.67462  C   ?  A  ?  166  1
  ATOM    1214  C    .  LEU  A  181  ?   -4.89297  -19.48734  -30.04243  1.000  25.02934  C   ?  A  ?  166  1
  ATOM    1215  O    .  LEU  A  181  ?   -5.09552  -18.28593  -30.23988  1.000  24.60543  O   ?  A  ?  166  1
  ATOM    1216  CB   .  LEU  A  181  ?   -2.63839  -20.15593  -30.92891  1.000  25.50006  C   ?  A  ?  166  1
  ATOM    1217  CG   .  LEU  A  181  ?   -1.13091  -20.34472  -30.69550  1.000  27.26474  C   ?  A  ?  166  1
  ATOM    1218  CD1  .  LEU  A  181  ?   -0.38318  -20.59705  -32.00152  1.000  29.56225  C   ?  A  ?  166  1
  ATOM    1219  CD2  .  LEU  A  181  ?   -0.55093  -19.13630  -29.97174  1.000  25.61341  C   ?  A  ?  166  1
  ATOM    1220  N    .  GLU  A  182  ?   -5.86183  -20.40471  -30.11443  1.000  26.25509  N   ?  A  ?  167  1
  ATOM    1221  CA   .  GLU  A  182  ?   -7.24774  -20.03311  -30.36302  1.000  26.12585  C   ?  A  ?  167  1
  ATOM    1222  C    .  GLU  A  182  ?   -7.86227  -19.27955  -29.19654  1.000  25.63997  C   ?  A  ?  167  1
  ATOM    1223  O    .  GLU  A  182  ?   -8.90459  -18.64593  -29.37090  1.000  29.39616  O   ?  A  ?  167  1
  ATOM    1224  CB   .  GLU  A  182  ?   -8.09242  -21.27770  -30.65230  1.000  28.58756  C   ?  A  ?  167  1
  ATOM    1225  CG   .  GLU  A  182  ?   -7.39028  -22.34452  -31.48599  1.000  36.59082  C   ?  A  ?  167  1
  ATOM    1226  CD   .  GLU  A  182  ?   -6.44589  -23.21044  -30.66102  1.000  32.51416  C   ?  A  ?  167  1
  ATOM    1227  OE1  .  GLU  A  182  ?   -6.93972  -23.97621  -29.80607  1.000  39.29486  O   ?  A  ?  167  1
  ATOM    1228  OE2  .  GLU  A  182  ?   -5.21382  -23.12385  -30.86830  1.000  36.25059  O   ?  A  ?  167  1
  ATOM    1229  N    .  GLY  A  183  ?   -7.25545  -19.34213  -28.01419  1.000  23.46991  N   ?  A  ?  168  1
  ATOM    1230  CA   .  GLY  A  183  ?   -7.82777  -18.70293  -26.84694  1.000  23.89874  C   ?  A  ?  168  1
  ATOM    1231  C    .  GLY  A  183  ?   -8.86383  -19.58341  -26.17498  1.000  24.71669  C   ?  A  ?  168  1
  ATOM    1232  O    .  GLY  A  183  ?   -9.09160  -20.73646  -26.54677  1.000  28.39139  O   ?  A  ?  168  1
  ATOM    1233  N    .  GLY  A  184  ?   -9.50443  -19.01769  -25.15229  1.000  19.48025  N   ?  A  ?  169  1
  ATOM    1234  CA   .  GLY  A  184  ?  -10.58081  -19.67872  -24.44943  1.000  19.58069  C   ?  A  ?  169  1
  ATOM    1235  C    .  GLY  A  184  ?  -10.16461  -20.46460  -23.22171  1.000  18.25167  C   ?  A  ?  169  1
  ATOM    1236  O    .  GLY  A  184  ?  -10.98295  -20.66116  -22.32289  1.000  19.69646  O   ?  A  ?  169  1
  ATOM    1237  N    .  LYS  A  185  ?   -8.91577  -20.92081  -23.16383  1.000  18.83174  N   ?  A  ?  170  1
  ATOM    1238  CA   .  LYS  A  185  ?   -8.41253  -21.69645  -22.03658  1.000  17.58146  C   ?  A  ?  170  1
  ATOM    1239  C    .  LYS  A  185  ?   -7.03756  -21.16074  -21.67104  1.000  16.21048  C   ?  A  ?  170  1
  ATOM    1240  O    .  LYS  A  185  ?   -6.15053  -21.10532  -22.52589  1.000  18.95664  O   ?  A  ?  170  1
  ATOM    1241  CB   .  LYS  A  185  ?   -8.31776  -23.19062  -22.37730  1.000  18.74076  C   ?  A  ?  170  1
  ATOM    1242  CG   .  LYS  A  185  ?   -9.64978  -23.85554  -22.72455  1.000  21.14451  C   ?  A  ?  170  1
  ATOM    1243  CD   .  LYS  A  185  ?   -9.46069  -25.36722  -22.86193  1.000  25.17360  C   ?  A  ?  170  1
  ATOM    1244  CE   .  LYS  A  185  ?  -10.68712  -26.04612  -23.45643  1.000  33.27931  C   ?  A  ?  170  1
  ATOM    1245  NZ   .  LYS  A  185  ?  -10.85422  -25.68429  -24.88804  1.000  38.31586  N   ?  A  ?  170  1
  ATOM    1246  N    .  ASP  A  186  ?   -6.85290  -20.79447  -20.40679  1.000  15.37992  N   ?  A  ?  171  1
  ATOM    1247  CA   .  ASP  A  186  ?   -5.62093  -20.14132  -19.98833  1.000  13.39659  C   ?  A  ?  171  1
  ATOM    1248  C    .  ASP  A  186  ?   -5.60938  -20.10868  -18.46619  1.000  14.76340  C   ?  A  ?  171  1
  ATOM    1249  O    .  ASP  A  186  ?   -6.63276  -20.33693  -17.81884  1.000  16.63299  O   ?  A  ?  171  1
  ATOM    1250  CB   .  ASP  A  186  ?   -5.55784  -18.72451  -20.57072  1.000  15.49477  C   ?  A  ?  171  1
  ATOM    1251  CG   .  ASP  A  186  ?   -4.15692  -18.12569  -20.58712  1.000  15.11297  C   ?  A  ?  171  1
  ATOM    1252  OD1  .  ASP  A  186  ?   -3.16993  -18.79239  -20.20757  1.000  16.13624  O   ?  A  ?  171  1
  ATOM    1253  OD2  .  ASP  A  186  ?   -4.07326  -16.94922  -20.99707  1.000  15.66730  O   ?  A  ?  171  1
  ATOM    1254  N    .  SER  A  187  ?   -4.43964  -19.82371  -17.90199  1.000  15.10873  N   ?  A  ?  172  1
  ATOM    1255  CA   .  SER  A  187  ?   -4.38965  -19.35147  -16.52556  1.000  12.56390  C   ?  A  ?  172  1
  ATOM    1256  C    .  SER  A  187  ?   -4.68634  -17.84429  -16.50940  1.000  14.25580  C   ?  A  ?  172  1
  ATOM    1257  O    .  SER  A  187  ?   -4.83104  -17.20566  -17.56063  1.000  15.37066  O   ?  A  ?  172  1
  ATOM    1258  CB   .  SER  A  187  ?   -3.04239  -19.69689  -15.88770  1.000  13.86446  C   ?  A  ?  172  1
  ATOM    1259  OG   .  SER  A  187  ?   -1.94984  -19.21732  -16.65554  1.000  14.71017  O   ?  A  ?  172  1
  ATOM    1260  N    .  CYS  A  188  ?   -4.78313  -17.25670  -15.31568  1.000  12.25263  N   ?  A  ?  173  1
  ATOM    1261  CA   .  CYS  A  188  ?   -5.22819  -15.86635  -15.19980  1.000  12.46228  C   ?  A  ?  173  1
  ATOM    1262  C    .  CYS  A  188  ?   -4.75984  -15.26702  -13.86875  1.000  15.56767  C   ?  A  ?  173  1
  ATOM    1263  O    .  CYS  A  188  ?   -4.08231  -15.91497  -13.07226  1.000  13.87986  O   ?  A  ?  173  1
  ATOM    1264  CB   .  CYS  A  188  ?   -6.75096  -15.79093  -15.35445  1.000  14.92843  C   ?  A  ?  173  1
  ATOM    1265  SG   .  CYS  A  188  ?   -7.41318  -14.17658  -15.84090  1.000  15.98732  S   ?  A  ?  173  1
  ATOM    1266  N    .  GLN  A  189  ?   -5.11086  -13.99458  -13.64432  1.000  15.65483  N   ?  A  ?  174  1
  ATOM    1267  CA   .  GLN  A  189  ?   -4.75791  -13.31654  -12.39929  1.000  16.10736  C   ?  A  ?  174  1
  ATOM    1268  C    .  GLN  A  189  ?   -5.19578  -14.13792  -11.19240  1.000  15.35446  C   ?  A  ?  174  1
  ATOM    1269  O    .  GLN  A  189  ?   -6.31938  -14.63509  -11.13369  1.000  15.00450  O   ?  A  ?  174  1
  ATOM    1270  CB   .  GLN  A  189  ?   -5.41277  -11.92953  -12.34993  1.000  17.36841  C   ?  A  ?  174  1
  ATOM    1271  CG   .  GLN  A  189  ?   -4.72957  -10.90048  -13.23470  1.000  30.24295  C   ?  A  ?  174  1
  ATOM    1272  CD   .  GLN  A  189  ?   -5.37794  -10.78305  -14.60784  1.000  35.87589  C   ?  A  ?  174  1
  ATOM    1273  OE1  .  GLN  A  189  ?   -6.58561  -10.99569  -14.75757  1.000  41.01333  O   ?  A  ?  174  1
  ATOM    1274  NE2  .  GLN  A  189  ?   -4.57894  -10.43498  -15.61760  1.000  35.93454  N   ?  A  ?  174  1
  ATOM    1275  N    .  GLY  A  190  ?   -4.30253  -14.27468  -10.21967  1.000  14.84956  N   ?  A  ?  175  1
  ATOM    1276  CA   .  GLY  A  190  ?   -4.56965  -15.08718   -9.06196  1.000  14.70992  C   ?  A  ?  175  1
  ATOM    1277  C    .  GLY  A  190  ?   -4.05703  -16.50705   -9.16494  1.000  12.43839  C   ?  A  ?  175  1
  ATOM    1278  O    .  GLY  A  190  ?   -3.95842  -17.18973   -8.14445  1.000  13.81162  O   ?  A  ?  175  1
  ATOM    1279  N    .  ASP  A  191  ?   -3.74648  -16.97323  -10.37668  1.000  13.17477  N   ?  A  ?  176  1
  ATOM    1280  CA   .  ASP  A  191  ?   -3.05448  -18.24120  -10.57755  1.000  12.72628  C   ?  A  ?  176  1
  ATOM    1281  C    .  ASP  A  191  ?   -1.54098  -18.10557  -10.46902  1.000  14.10117  C   ?  A  ?  176  1
  ATOM    1282  O    .  ASP  A  191  ?   -0.84090  -19.12790  -10.37095  1.000  12.03131  O   ?  A  ?  176  1
  ATOM    1283  CB   .  ASP  A  191  ?   -3.39492  -18.82037  -11.96231  1.000  13.49926  C   ?  A  ?  176  1
  ATOM    1284  CG   .  ASP  A  191  ?   -4.84588  -19.24672  -12.08998  1.000  14.51824  C   ?  A  ?  176  1
  ATOM    1285  OD1  .  ASP  A  191  ?   -5.40777  -19.77225  -11.10451  1.000  13.80276  O   ?  A  ?  176  1
  ATOM    1286  OD2  .  ASP  A  191  ?   -5.42645  -19.04456  -13.17520  1.000  12.99253  O   ?  A  ?  176  1
  ATOM    1287  N    .  SER  A  192  ?   -1.02472  -16.87542  -10.48644  1.000  12.74278  N   ?  A  ?  177  1
  ATOM    1288  CA   .  SER  A  192  ?    0.41234  -16.64345  -10.54709  1.000  13.48284  C   ?  A  ?  177  1
  ATOM    1289  C    .  SER  A  192  ?    1.13543  -17.37982   -9.43013  1.000  11.78825  C   ?  A  ?  177  1
  ATOM    1290  O    .  SER  A  192  ?    0.63651  -17.47461   -8.30614  1.000  12.03810  O   ?  A  ?  177  1
  ATOM    1291  CB   .  SER  A  192  ?    0.68565  -15.14047  -10.44268  1.000  15.04733  C   ?  A  ?  177  1
  ATOM    1292  OG   .  SER  A  192  ?    0.34715  -14.51105  -11.65711  1.000  19.31336  O   ?  A  ?  177  1
  ATOM    1293  N    .  GLY  A  193  ?    2.32418  -17.90043   -9.74641  1.000  12.40762  N   ?  A  ?  178  1
  ATOM    1294  CA   .  GLY  A  193  ?    3.10663  -18.67597   -8.80721  1.000  11.04042  C   ?  A  ?  178  1
  ATOM    1295  C    .  GLY  A  193  ?    2.77874  -20.15710   -8.77395  1.000  11.73328  C   ?  A  ?  178  1
  ATOM    1296  O    .  GLY  A  193  ?    3.57501  -20.94364   -8.25063  1.000  11.93652  O   ?  A  ?  178  1
  ATOM    1297  N    .  GLY  A  194  ?    1.63358  -20.56030   -9.32899  1.000  13.99252  N   ?  A  ?  179  1
  ATOM    1298  CA   .  GLY  A  194  ?    1.18936  -21.93712   -9.26106  1.000  13.87022  C   ?  A  ?  179  1
  ATOM    1299  C    .  GLY  A  194  ?    1.92032  -22.83682  -10.23719  1.000  11.56175  C   ?  A  ?  179  1
  ATOM    1300  O    .  GLY  A  194  ?    2.71435  -22.40108  -11.08222  1.000  13.50327  O   ?  A  ?  179  1
  ATOM    1301  N    .  PRO  A  195  ?    1.62903  -24.13098  -10.13779  1.000  11.56710  N   ?  A  ?  180  1
  ATOM    1302  CA   .  PRO  A  195  ?    2.39552  -25.14989  -10.86053  1.000  13.41275  C   ?  A  ?  180  1
  ATOM    1303  C    .  PRO  A  195  ?    1.92815  -25.42975  -12.27830  1.000  12.83168  C   ?  A  ?  180  1
  ATOM    1304  O    .  PRO  A  195  ?    0.74147  -25.36636  -12.61087  1.000  14.20724  O   ?  A  ?  180  1
  ATOM    1305  CB   .  PRO  A  195  ?    2.17554  -26.40905  -10.00332  1.000  14.38797  C   ?  A  ?  180  1
  ATOM    1306  CG   .  PRO  A  195  ?    0.79724  -26.20586   -9.40301  1.000  14.18893  C   ?  A  ?  180  1
  ATOM    1307  CD   .  PRO  A  195  ?    0.66561  -24.70443   -9.18576  1.000  15.08006  C   ?  A  ?  180  1
  ATOM    1308  N    .  VAL  A  196  ?    2.90562  -25.79829  -13.10722  1.000  11.65472  N   ?  A  ?  181  1
  ATOM    1309  CA   .  VAL  A  196  ?    2.68103  -26.45215  -14.38859  1.000  12.84963  C   ?  A  ?  181  1
  ATOM    1310  C    .  VAL  A  196  ?    3.41837  -27.77683  -14.30299  1.000  13.71960  C   ?  A  ?  181  1
  ATOM    1311  O    .  VAL  A  196  ?    4.65627  -27.79328  -14.27142  1.000  13.94920  O   ?  A  ?  181  1
  ATOM    1312  CB   .  VAL  A  196  ?    3.19866  -25.62031  -15.56420  1.000  12.88561  C   ?  A  ?  181  1
  ATOM    1313  CG1  .  VAL  A  196  ?    2.83937  -26.28796  -16.89740  1.000  16.69779  C   ?  A  ?  181  1
  ATOM    1314  CG2  .  VAL  A  196  ?    2.66480  -24.19617  -15.47206  1.000  14.35334  C   ?  A  ?  181  1
  ATOM    1315  N    .  VAL  A  197  ?    2.67355  -28.87849  -14.24573  1.000  13.98305  N   ?  A  ?  182  1
  ATOM    1316  CA   .  VAL  A  197  ?    3.24223  -30.20806  -14.03776  1.000  12.06366  C   ?  A  ?  182  1
  ATOM    1317  C    .  VAL  A  197  ?    3.06371  -31.03417  -15.30594  1.000  15.65716  C   ?  A  ?  182  1
  ATOM    1318  O    .  VAL  A  197  ?    1.95742  -31.12174  -15.85001  1.000  15.83927  O   ?  A  ?  182  1
  ATOM    1319  CB   .  VAL  A  197  ?    2.59937  -30.90250  -12.82879  1.000  13.16325  C   ?  A  ?  182  1
  ATOM    1320  CG1  .  VAL  A  197  ?    2.96218  -32.37376  -12.80646  1.000  17.01609  C   ?  A  ?  182  1
  ATOM    1321  CG2  .  VAL  A  197  ?    3.05924  -30.21865  -11.53921  1.000  14.45540  C   ?  A  ?  182  1
  ATOM    1322  N    .  CYS  A  198  ?    4.14861  -31.65365  -15.76365  1.000  15.88836  N   ?  A  ?  183  1
  ATOM    1323  CA   .  CYS  A  198  ?    4.13514  -32.46926  -16.97100  1.000  16.79646  C   ?  A  ?  183  1
  ATOM    1324  C    .  CYS  A  198  ?    4.87582  -33.76052  -16.66830  1.000  17.21367  C   ?  A  ?  183  1
  ATOM    1325  O    .  CYS  A  198  ?    5.99929  -33.72527  -16.15754  1.000  16.66913  O   ?  A  ?  183  1
  ATOM    1326  CB   .  CYS  A  198  ?    4.78261  -31.74467  -18.16307  1.000  18.53747  C   ?  A  ?  183  1
  ATOM    1327  SG   .  CYS  A  198  ?    4.34945  -29.98017  -18.34476  1.000  19.89710  S   ?  A  ?  183  1
  ATOM    1328  N    .  SER  A  199  ?    4.22991  -34.89181  -16.95186  1.000  20.05418  N   ?  A  ?  184  1
  ATOM    1329  CA   .  SER  A  199  ?    4.79793  -36.21026  -16.66677  1.000  22.60635  C   ?  A  ?  184  1
  ATOM    1330  C    .  SER  A  199  ?    5.26896  -36.30748  -15.21845  1.000  21.01042  C   ?  A  ?  184  1
  ATOM    1331  O    .  SER  A  199  ?    6.32690  -36.86445  -14.92036  1.000  23.94029  O   ?  A  ?  184  1
  ATOM    1332  CB   .  SER  A  199  ?    5.93516  -36.54159  -17.63004  1.000  24.55935  C   ?  A  ?  184  1
  ATOM    1333  OG   .  SER  A  199  ?    5.52085  -36.34992  -18.97129  1.000  28.96621  O   ?  A  ?  184  1
  ATOM    1334  N    .  GLY  A  200  ?    4.47886  -35.74206  -14.30968  1.000  21.19940  N   ?  A  ?  185  1
  ATOM    1335  CA   .  GLY  A  200  ?    4.77224  -35.85173  -12.89295  1.000  20.66940  C   ?  A  ?  185  1
  ATOM    1336  C    .  GLY  A  200  ?    5.95134  -35.03914  -12.40036  1.000  20.90230  C   ?  A  ?  185  1
  ATOM    1337  O    .  GLY  A  200  ?    6.45390  -35.30394  -11.29971  1.000  21.89551  O   ?  A  ?  185  1
  ATOM    1338  N    .  LYS  A  201  ?    6.40876  -34.05630  -13.17739  1.000  18.45792  N   ?  A  ?  186  1
  ATOM    1339  CA   .  LYS  A  201  ?    7.50224  -33.17828  -12.77445  1.000  18.52427  C   ?  A  ?  186  1
  ATOM    1340  C    .  LYS  A  201  ?    7.05835  -31.72704  -12.88674  1.000  15.24070  C   ?  A  ?  186  1
  ATOM    1341  O    .  LYS  A  201  ?    6.28946  -31.36751  -13.77909  1.000  14.34292  O   ?  A  ?  186  1
  ATOM    1342  CB   .  LYS  A  201  ?    8.76268  -33.38107  -13.64111  1.000  22.57305  C   ?  A  ?  186  1
  ATOM    1343  CG   .  LYS  A  201  ?    9.28164  -34.82260  -13.69743  1.000  22.78111  C   ?  A  ?  186  1
  ATOM    1344  CD   .  LYS  A  201  ?    9.59041  -35.36288  -12.31608  1.000  24.63746  C   ?  A  ?  186  1
  ATOM    1345  CE   .  LYS  A  201  ?    9.79932  -36.87986  -12.33205  1.000  32.68765  C   ?  A  ?  186  1
  ATOM    1346  NZ   .  LYS  A  201  ?   11.21442  -37.24191  -12.62121  1.000  34.58848  N   ?  A  ?  186  1
  ATOM    1347  N    .  LEU  A  202  ?    7.57076  -30.88966  -11.98980  1.000  14.97996  N   ?  A  ?  187  1
  ATOM    1348  CA   .  LEU  A  202  ?    7.28445  -29.45565  -12.04101  1.000  14.20420  C   ?  A  ?  187  1
  ATOM    1349  C    .  LEU  A  202  ?    8.10219  -28.82524  -13.16423  1.000  15.39410  C   ?  A  ?  187  1
  ATOM    1350  O    .  LEU  A  202  ?    9.32388  -28.69643  -13.05383  1.000  20.43369  O   ?  A  ?  187  1
  ATOM    1351  CB   .  LEU  A  202  ?    7.60555  -28.80626  -10.69800  1.000  13.35114  C   ?  A  ?  187  1
  ATOM    1352  CG   .  LEU  A  202  ?    7.30867  -27.29640  -10.63084  1.000  13.61042  C   ?  A  ?  187  1
  ATOM    1353  CD1  .  LEU  A  202  ?    5.79831  -27.05297  -10.63723  1.000  14.44114  C   ?  A  ?  187  1
  ATOM    1354  CD2  .  LEU  A  202  ?    7.96358  -26.66103   -9.40305  1.000  15.53487  C   ?  A  ?  187  1
  ATOM    1355  N    .  GLN  A  203  ?    7.44313  -28.40630  -14.24229  1.000  13.42654  N   ?  A  ?  188  1
  ATOM    1356  CA   .  GLN  A  203  ?    8.16690  -27.79118  -15.34887  1.000  13.94683  C   ?  A  ?  188  1
  ATOM    1357  C    .  GLN  A  203  ?    7.96710  -26.28755  -15.46600  1.000  14.11758  C   ?  A  ?  188  1
  ATOM    1358  O    .  GLN  A  203  ?    8.77832  -25.62359  -16.11857  1.000  14.16408  O   ?  A  ?  188  1
  ATOM    1359  CB   .  GLN  A  203  ?    7.77278  -28.43981  -16.68257  1.000  13.35676  C   ?  A  ?  188  1
  ATOM    1360  CG   .  GLN  A  203  ?    8.18844  -29.90958  -16.83086  1.000  14.96161  C   ?  A  ?  188  1
  ATOM    1361  CD   .  GLN  A  203  ?    9.67414  -30.10352  -17.14910  1.000  17.48364  C   ?  A  ?  188  1
  ATOM    1362  OE1  .  GLN  A  203  ?   10.40284  -29.15582  -17.41215  1.000  21.09447  O   ?  A  ?  188  1
  ATOM    1363  NE2  .  GLN  A  203  ?   10.11643  -31.35384  -17.13552  1.000  18.13273  N   ?  A  ?  188  1
  ATOM    1364  N    .  GLY  A  204  ?    6.91363  -25.73402  -14.86981  1.000  12.12365  N   ?  A  ?  189  1
  ATOM    1365  CA   .  GLY  A  204  ?    6.64150  -24.32268  -15.05482  1.000  11.94867  C   ?  A  ?  189  1
  ATOM    1366  C    .  GLY  A  204  ?    6.00988  -23.70105  -13.83210  1.000  12.06090  C   ?  A  ?  189  1
  ATOM    1367  O    .  GLY  A  204  ?    5.48257  -24.38706  -12.94802  1.000  14.48589  O   ?  A  ?  189  1
  ATOM    1368  N    .  ILE  A  205  ?    6.06317  -22.37225  -13.81594  1.000  11.50480  N   ?  A  ?  190  1
  ATOM    1369  CA   .  ILE  A  205  ?    5.42996  -21.52789  -12.81182  1.000  10.84474  C   ?  A  ?  190  1
  ATOM    1370  C    .  ILE  A  205  ?    4.58215  -20.50970  -13.55774  1.000  11.37384  C   ?  A  ?  190  1
  ATOM    1371  O    .  ILE  A  205  ?    5.08598  -19.83204  -14.46004  1.000  12.50764  O   ?  A  ?  190  1
  ATOM    1372  CB   .  ILE  A  205  ?    6.47738  -20.81382  -11.93290  1.000  13.80330  C   ?  A  ?  190  1
  ATOM    1373  CG1  .  ILE  A  205  ?    7.35228  -21.84311  -11.21076  1.000  15.86341  C   ?  A  ?  190  1
  ATOM    1374  CG2  .  ILE  A  205  ?    5.81162  -19.86409  -10.94321  1.000  15.01863  C   ?  A  ?  190  1
  ATOM    1375  CD1  .  ILE  A  205  ?    8.56172  -21.23381  -10.56691  1.000  17.86171  C   ?  A  ?  190  1
  ATOM    1376  N    .  VAL  A  206  ?    3.31338  -20.37685  -13.16440  1.000  11.61400  N   ?  A  ?  191  1
  ATOM    1377  CA   .  VAL  A  206  ?    2.43405  -19.36774  -13.76565  1.000  12.53567  C   ?  A  ?  191  1
  ATOM    1378  C    .  VAL  A  206  ?    3.04984  -17.98865  -13.56179  1.000  11.41250  C   ?  A  ?  191  1
  ATOM    1379  O    .  VAL  A  206  ?    3.26404  -17.55229  -12.42393  1.000  12.46634  O   ?  A  ?  191  1
  ATOM    1380  CB   .  VAL  A  206  ?    1.02941  -19.45500  -13.15858  1.000  12.49620  C   ?  A  ?  191  1
  ATOM    1381  CG1  .  VAL  A  206  ?    0.09137  -18.44292  -13.80912  1.000  13.55396  C   ?  A  ?  191  1
  ATOM    1382  CG2  .  VAL  A  206  ?    0.46549  -20.88480  -13.29121  1.000  13.67136  C   ?  A  ?  191  1
  ATOM    1383  N    .  SER  A  207  ?    3.34275  -17.28992  -14.66709  1.000  11.68756  N   ?  A  ?  192  1
  ATOM    1384  CA   .  SER  A  207  ?    4.08331  -16.02881  -14.60228  1.000  11.95427  C   ?  A  ?  192  1
  ATOM    1385  C    .  SER  A  207  ?    3.30263  -14.85859  -15.19582  1.000  13.45794  C   ?  A  ?  192  1
  ATOM    1386  O    .  SER  A  207  ?    2.97939  -13.92419  -14.45576  1.000  15.36670  O   ?  A  ?  192  1
  ATOM    1387  CB   .  SER  A  207  ?    5.45674  -16.18185  -15.26726  1.000  11.57199  C   ?  A  ?  192  1
  ATOM    1388  OG   .  SER  A  207  ?    6.21995  -14.97691  -15.16941  1.000  12.73999  O   ?  A  ?  192  1
  ATOM    1389  N    .  TRP  A  208  ?    3.01345  -14.83783  -16.49823  1.000  12.63882  N   ?  A  ?  193  1
  ATOM    1390  CA   .  TRP  A  208  ?    2.35960  -13.65437  -17.05473  1.000  14.53283  C   ?  A  ?  193  1
  ATOM    1391  C    .  TRP  A  208  ?    1.63780  -13.99643  -18.35281  1.000  16.95067  C   ?  A  ?  193  1
  ATOM    1392  O    .  TRP  A  208  ?    1.67503  -15.12320  -18.84568  1.000  14.90495  O   ?  A  ?  193  1
  ATOM    1393  CB   .  TRP  A  208  ?    3.35910  -12.50050  -17.26997  1.000  14.65575  C   ?  A  ?  193  1
  ATOM    1394  CG   .  TRP  A  208  ?    4.51677  -12.75397  -18.24719  1.000  16.28189  C   ?  A  ?  193  1
  ATOM    1395  CD1  .  TRP  A  208  ?    5.69352  -13.38943  -17.97613  1.000  15.10699  C   ?  A  ?  193  1
  ATOM    1396  CD2  .  TRP  A  208  ?    4.60028  -12.33355  -19.62657  1.000  14.75592  C   ?  A  ?  193  1
  ATOM    1397  NE1  .  TRP  A  208  ?    6.50355  -13.39822  -19.09723  1.000  15.27534  N   ?  A  ?  193  1
  ATOM    1398  CE2  .  TRP  A  208  ?    5.85282  -12.75888  -20.11945  1.000  17.06421  C   ?  A  ?  193  1
  ATOM    1399  CE3  .  TRP  A  208  ?    3.73525  -11.64070  -20.48595  1.000  16.89094  C   ?  A  ?  193  1
  ATOM    1400  CZ2  .  TRP  A  208  ?    6.26202  -12.52302  -21.43775  1.000  18.64639  C   ?  A  ?  193  1
  ATOM    1401  CZ3  .  TRP  A  208  ?    4.14464  -11.40178  -21.79567  1.000  18.28023  C   ?  A  ?  193  1
  ATOM    1402  CH2  .  TRP  A  208  ?    5.39716  -11.83782  -22.25475  1.000  18.86949  C   ?  A  ?  193  1
  ATOM    1403  N    .  GLY  A  209  ?    0.96150  -12.99060  -18.89099  1.000  15.00470  N   ?  A  ?  194  1
  ATOM    1404  CA   .  GLY  A  209  ?    0.29772  -13.09622  -20.17836  1.000  15.79032  C   ?  A  ?  194  1
  ATOM    1405  C    .  GLY  A  209  ?   -0.36632  -11.76550  -20.44092  1.000  18.51260  C   ?  A  ?  194  1
  ATOM    1406  O    .  GLY  A  209  ?   -0.46064  -10.91211  -19.55617  1.000  22.54607  O   ?  A  ?  194  1
  ATOM    1407  N    .  SER  A  210  ?   -0.81987  -11.59127  -21.67296  1.000  14.91866  N   ?  A  ?  195  1
  ATOM    1408  CA   .  SER  A  210  ?   -1.57426  -10.39257  -22.02926  1.000  17.50499  C   ?  A  ?  195  1
  ATOM    1409  C    .  SER  A  210  ?   -3.06736  -10.68515  -21.89474  1.000  17.61907  C   ?  A  ?  195  1
  ATOM    1410  O    .  SER  A  210  ?   -3.64039  -11.40121  -22.71986  1.000  19.21976  O   ?  A  ?  195  1
  ATOM    1411  CB   .  SER  A  210  ?   -1.22847   -9.94756  -23.44358  1.000  19.93760  C   ?  A  ?  195  1
  ATOM    1412  OG   .  SER  A  210  ?   -1.92939   -8.75199  -23.72381  1.000  28.35456  O   ?  A  ?  195  1
  ATOM    1413  N    .  GLY  A  211  ?   -3.70406  -10.11865  -20.87258  1.000  17.56933  N   ?  A  ?  196  1
  ATOM    1414  CA   .  GLY  A  211  ?   -5.07335  -10.53314  -20.60328  1.000  18.32834  C   ?  A  ?  196  1
  ATOM    1415  C    .  GLY  A  211  ?   -5.10191  -11.99692  -20.16505  1.000  16.94130  C   ?  A  ?  196  1
  ATOM    1416  O    .  GLY  A  211  ?   -4.11192  -12.53832  -19.67755  1.000  17.79957  O   ?  A  ?  196  1
  ATOM    1417  N    .  CYS  A  212  ?   -6.25618  -12.63930  -20.35994  1.000  17.17573  N   ?  A  ?  197  1
  ATOM    1418  CA   .  CYS  A  212  ?   -6.37516  -14.07896  -20.13289  1.000  18.01161  C   ?  A  ?  197  1
  ATOM    1419  C    .  CYS  A  212  ?   -7.21487  -14.70771  -21.22475  1.000  17.59753  C   ?  A  ?  197  1
  ATOM    1420  O    .  CYS  A  212  ?   -8.30527  -14.21700  -21.52391  1.000  18.88386  O   ?  A  ?  197  1
  ATOM    1421  CB   .  CYS  A  212  ?   -7.02685  -14.39938  -18.78528  1.000  18.96321  C   ?  A  ?  197  1
  ATOM    1422  SG   .  CYS  A  212  ?   -6.27923  -13.57546  -17.39428  1.000  16.79499  S   ?  A  ?  197  1
  ATOM    1423  N    .  ALA  A  213  ?   -6.73562  -15.82359  -21.77056  1.000  14.53368  N   ?  A  ?  198  1
  ATOM    1424  CA   .  ALA  A  213  ?   -7.48860  -16.64095  -22.72166  1.000  16.93197  C   ?  A  ?  198  1
  ATOM    1425  C    .  ALA  A  213  ?   -7.81799  -15.88092  -24.00238  1.000  20.76667  C   ?  A  ?  198  1
  ATOM    1426  O    .  ALA  A  213  ?   -8.78348  -16.22249  -24.69845  1.000  21.79400  O   ?  A  ?  198  1
  ATOM    1427  CB   .  ALA  A  213  ?   -8.76775  -17.19635  -22.08376  1.000  17.83051  C   ?  A  ?  198  1
  ATOM    1428  N    .  GLN  A  214  ?   -7.02171  -14.86270  -24.32115  1.000  19.18790  N   ?  A  ?  199  1
  ATOM    1429  CA   .  GLN  A  214  ?   -7.18460  -14.10712  -25.55547  1.000  21.28683  C   ?  A  ?  199  1
  ATOM    1430  C    .  GLN  A  214  ?   -6.56160  -14.86207  -26.71724  1.000  21.03846  C   ?  A  ?  199  1
  ATOM    1431  O    .  GLN  A  214  ?   -5.54497  -15.54076  -26.56351  1.000  22.05452  O   ?  A  ?  199  1
  ATOM    1432  CB   .  GLN  A  214  ?   -6.51842  -12.72873  -25.44991  1.000  22.94629  C   ?  A  ?  199  1
  ATOM    1433  CG   .  GLN  A  214  ?   -7.03623  -11.83678  -24.33639  1.000  25.42315  C   ?  A  ?  199  1
  ATOM    1434  CD   .  GLN  A  214  ?   -8.51695  -11.55316  -24.46511  1.000  31.23884  C   ?  A  ?  199  1
  ATOM    1435  OE1  .  GLN  A  214  ?   -9.32694  -12.02164  -23.65784  1.000  35.47740  O   ?  A  ?  199  1
  ATOM    1436  NE2  .  GLN  A  214  ?   -8.88444  -10.79130  -25.48932  1.000  35.14077  N   ?  A  ?  199  1
  ATOM    1437  N    .  LYS  A  215  ?   -7.15940  -14.71184  -27.89832  1.000  21.19846  N   ?  A  ?  200  1
  ATOM    1438  CA   .  LYS  A  215  ?   -6.58482  -15.32110  -29.08870  1.000  22.74406  C   ?  A  ?  200  1
  ATOM    1439  C    .  LYS  A  215  ?   -5.16208  -14.81680  -29.32057  1.000  21.49501  C   ?  A  ?  200  1
  ATOM    1440  O    .  LYS  A  215  ?   -4.87454  -13.62335  -29.17125  1.000  23.35306  O   ?  A  ?  200  1
  ATOM    1441  CB   .  LYS  A  215  ?   -7.45475  -15.02644  -30.31647  1.000  25.24451  C   ?  A  ?  200  1
  ATOM    1442  CG   .  LYS  A  215  ?   -7.05978  -15.85757  -31.52989  1.000  29.48801  C   ?  A  ?  200  1
  ATOM    1443  CD   .  LYS  A  215  ?   -7.60494  -15.28606  -32.83063  1.000  36.20781  C   ?  A  ?  200  1
  ATOM    1444  CE   .  LYS  A  215  ?   -6.97689  -15.98007  -34.03882  1.000  38.92742  C   ?  A  ?  200  1
  ATOM    1445  NZ   .  LYS  A  215  ?   -7.72415  -15.70462  -35.30351  1.000  50.82075  N   ?  A  ?  200  1
  ATOM    1446  N    .  ASN  A  216  ?   -4.26821  -15.74789  -29.67225  1.000  21.73729  N   ?  A  ?  201  1
  ATOM    1447  CA   .  ASN  A  216  ?   -2.86946  -15.48418  -30.02891  1.000  22.27493  C   ?  A  ?  201  1
  ATOM    1448  C    .  ASN  A  216  ?   -2.06756  -14.89511  -28.87380  1.000  22.58642  C   ?  A  ?  201  1
  ATOM    1449  O    .  ASN  A  216  ?   -1.00952  -14.29146  -29.08846  1.000  23.45417  O   ?  A  ?  201  1
  ATOM    1450  CB   .  ASN  A  216  ?   -2.75982  -14.57333  -31.25950  1.000  25.11220  C   ?  A  ?  201  1
  ATOM    1451  CG   .  ASN  A  216  ?   -3.28337  -15.23426  -32.52284  1.000  34.13626  C   ?  A  ?  201  1
  ATOM    1452  OD1  .  ASN  A  216  ?   -3.96754  -14.60253  -33.33309  1.000  40.02452  O   ?  A  ?  201  1
  ATOM    1453  ND2  .  ASN  A  216  ?   -2.96693  -16.51200  -32.69669  1.000  33.83851  N   ?  A  ?  201  1
  ATOM    1454  N    .  LYS  A  217  ?   -2.53993  -15.05697  -27.64230  1.000  19.41065  N   ?  A  ?  202  1
  ATOM    1455  CA   .  LYS  A  217  ?   -1.83406  -14.57044  -26.45519  1.000  20.61501  C   ?  A  ?  202  1
  ATOM    1456  C    .  LYS  A  217  ?   -1.84902  -15.65767  -25.38555  1.000  17.75446  C   ?  A  ?  202  1
  ATOM    1457  O    .  LYS  A  217  ?   -2.58887  -15.56867  -24.39867  1.000  18.42273  O   ?  A  ?  202  1
  ATOM    1458  CB   .  LYS  A  217  ?   -2.46086  -13.27718  -25.93459  1.000  20.28322  C   ?  A  ?  202  1
  ATOM    1459  CG   .  LYS  A  217  ?   -2.30305  -12.08504  -26.87934  1.000  21.28228  C   ?  A  ?  202  1
  ATOM    1460  CD   .  LYS  A  217  ?   -0.82943  -11.71880  -27.05155  1.000  27.82851  C   ?  A  ?  202  1
  ATOM    1461  CE   .  LYS  A  217  ?   -0.63088  -10.71780  -28.18294  1.000  33.41319  C   ?  A  ?  202  1
  ATOM    1462  NZ   .  LYS  A  217  ?    0.73885  -10.12385  -28.15764  1.000  29.66415  N   ?  A  ?  202  1
  ATOM    1463  N    .  PRO  A  218  ?   -1.05940  -16.71566  -25.56920  1.000  17.95049  N   ?  A  ?  203  1
  ATOM    1464  CA   .  PRO  A  218  ?   -1.06150  -17.81272  -24.59299  1.000  19.38074  C   ?  A  ?  203  1
  ATOM    1465  C    .  PRO  A  218  ?   -0.36865  -17.39626  -23.30349  1.000  17.80500  C   ?  A  ?  203  1
  ATOM    1466  O    .  PRO  A  218  ?    0.26313  -16.34392  -23.20965  1.000  17.83416  O   ?  A  ?  203  1
  ATOM    1467  CB   .  PRO  A  218  ?   -0.29189  -18.92587  -25.30845  1.000  18.47480  C   ?  A  ?  203  1
  ATOM    1468  CG   .  PRO  A  218  ?    0.64308  -18.19749  -26.21150  1.000  18.03060  C   ?  A  ?  203  1
  ATOM    1469  CD   .  PRO  A  218  ?   -0.10549  -16.95731  -26.66728  1.000  17.71214  C   ?  A  ?  203  1
  ATOM    1470  N    .  GLY  A  219  ?   -0.49754  -18.25214  -22.29193  1.000  14.50409  N   ?  A  ?  204  1
  ATOM    1471  CA   .  GLY  A  219  ?    0.18886  -18.00874  -21.03689  1.000  13.50595  C   ?  A  ?  204  1
  ATOM    1472  C    .  GLY  A  219  ?    1.69048  -18.19191  -21.16087  1.000  14.54759  C   ?  A  ?  204  1
  ATOM    1473  O    .  GLY  A  219  ?    2.18368  -19.01523  -21.93812  1.000  14.53936  O   ?  A  ?  204  1
  ATOM    1474  N    .  VAL  A  220  ?    2.43345  -17.40789  -20.37621  1.000  15.38039  N   ?  A  ?  205  1
  ATOM    1475  CA   .  VAL  A  220  ?    3.89000  -17.49614  -20.31941  1.000  11.69596  C   ?  A  ?  205  1
  ATOM    1476  C    .  VAL  A  220  ?    4.29170  -17.95808  -18.92533  1.000  15.10833  C   ?  A  ?  205  1
  ATOM    1477  O    .  VAL  A  220  ?    3.76243  -17.47181  -17.91511  1.000  14.12038  O   ?  A  ?  205  1
  ATOM    1478  CB   .  VAL  A  220  ?    4.55803  -16.15157  -20.67393  1.000  13.30564  C   ?  A  ?  205  1
  ATOM    1479  CG1  .  VAL  A  220  ?    6.07031  -16.31963  -20.75540  1.000  15.48219  C   ?  A  ?  205  1
  ATOM    1480  CG2  .  VAL  A  220  ?    4.01408  -15.63983  -21.99422  1.000  15.32457  C   ?  A  ?  205  1
  ATOM    1481  N    .  TYR  A  221  ?    5.23517  -18.89605  -18.87527  1.000  12.76390  N   ?  A  ?  206  1
  ATOM    1482  CA   .  TYR  A  221  ?    5.56110  -19.64528  -17.67340  1.000  12.46393  C   ?  A  ?  206  1
  ATOM    1483  C    .  TYR  A  221  ?    7.06573  -19.64169  -17.45517  1.000  13.89193  C   ?  A  ?  206  1
  ATOM    1484  O    .  TYR  A  221  ?    7.84433  -19.71185  -18.41454  1.000  14.71963  O   ?  A  ?  206  1
  ATOM    1485  CB   .  TYR  A  221  ?    5.02695  -21.09174  -17.80059  1.000  13.36094  C   ?  A  ?  206  1
  ATOM    1486  CG   .  TYR  A  221  ?    3.51934  -21.11294  -17.94554  1.000  12.77018  C   ?  A  ?  206  1
  ATOM    1487  CD1  .  TYR  A  221  ?    2.70320  -21.12825  -16.82424  1.000  13.23767  C   ?  A  ?  206  1
  ATOM    1488  CD2  .  TYR  A  221  ?    2.91465  -21.06328  -19.19755  1.000  13.66797  C   ?  A  ?  206  1
  ATOM    1489  CE1  .  TYR  A  221  ?    1.32564  -21.13391  -16.92936  1.000  12.87284  C   ?  A  ?  206  1
  ATOM    1490  CE2  .  TYR  A  221  ?    1.53304  -21.05370  -19.32107  1.000  13.45029  C   ?  A  ?  206  1
  ATOM    1491  CZ   .  TYR  A  221  ?    0.74323  -21.08316  -18.18221  1.000  14.65267  C   ?  A  ?  206  1
  ATOM    1492  OH   .  TYR  A  221  ?   -0.63131  -21.07034  -18.29478  1.000  14.59845  O   ?  A  ?  206  1
  ATOM    1493  N    .  THR  A  222  ?    7.47295  -19.55430  -16.19298  1.000  11.85753  N   ?  A  ?  207  1
  ATOM    1494  CA   .  THR  A  222  ?    8.88536  -19.66707  -15.85247  1.000  10.37576  C   ?  A  ?  207  1
  ATOM    1495  C    .  THR  A  222  ?    9.36206  -21.08692  -16.11561  1.000  14.51091  C   ?  A  ?  207  1
  ATOM    1496  O    .  THR  A  222  ?    8.70767  -22.04767  -15.70623  1.000  13.67387  O   ?  A  ?  207  1
  ATOM    1497  CB   .  THR  A  222  ?    9.09674  -19.30280  -14.38193  1.000  14.14696  C   ?  A  ?  207  1
  ATOM    1498  OG1  .  THR  A  222  ?    8.53609  -18.00671  -14.13730  1.000  14.42435  O   ?  A  ?  207  1
  ATOM    1499  CG2  .  THR  A  222  ?   10.57630  -19.29139  -14.03162  1.000  15.48374  C   ?  A  ?  207  1
  ATOM    1500  N    .  LYS  A  223  ?   10.51652  -21.21871  -16.77279  1.000  11.75899  N   ?  A  ?  208  1
  ATOM    1501  CA   .  LYS  A  223  ?   11.04282  -22.52124  -17.20572  1.000  12.69625  C   ?  A  ?  208  1
  ATOM    1502  C    .  LYS  A  223  ?   11.86884  -23.13601  -16.07733  1.000  13.63150  C   ?  A  ?  208  1
  ATOM    1503  O    .  LYS  A  223  ?   13.06707  -22.88715  -15.94627  1.000  13.83078  O   ?  A  ?  208  1
  ATOM    1504  CB   .  LYS  A  223  ?   11.86171  -22.34392  -18.47725  1.000  14.12606  C   ?  A  ?  208  1
  ATOM    1505  CG   .  LYS  A  223  ?   12.28543  -23.66027  -19.13088  1.000  15.78893  C   ?  A  ?  208  1
  ATOM    1506  CD   .  LYS  A  223  ?   12.89214  -23.40547  -20.50922  1.000  20.92662  C   ?  A  ?  208  1
  ATOM    1507  CE   .  LYS  A  223  ?   13.02739  -24.69437  -21.30028  1.000  28.95170  C   ?  A  ?  208  1
  ATOM    1508  NZ   .  LYS  A  223  ?   13.39674  -24.41353  -22.71729  1.000  33.35730  N   ?  A  ?  208  1
  ATOM    1509  N    .  VAL  A  224  ?   11.21913  -23.97528  -15.26570  1.000  12.41148  N   ?  A  ?  209  1
  ATOM    1510  CA   .  VAL  A  224  ?   11.81407  -24.45013  -14.01040  1.000  13.55601  C   ?  A  ?  209  1
  ATOM    1511  C    .  VAL  A  224  ?   13.10090  -25.24288  -14.24212  1.000  14.69467  C   ?  A  ?  209  1
  ATOM    1512  O    .  VAL  A  224  ?   14.01204  -25.21250  -13.40556  1.000  14.47339  O   ?  A  ?  209  1
  ATOM    1513  CB   .  VAL  A  224  ?   10.77248  -25.28011  -13.22252  1.000  14.04237  C   ?  A  ?  209  1
  ATOM    1514  CG1  .  VAL  A  224  ?   11.40261  -25.97784  -12.01026  1.000  14.38958  C   ?  A  ?  209  1
  ATOM    1515  CG2  .  VAL  A  224  ?    9.60662  -24.39012  -12.77613  1.000  14.71438  C   ?  A  ?  209  1
  ATOM    1516  N    .  CYS  A  225  ?   13.20794  -25.96498  -15.36184  1.000  13.42421  N   ?  A  ?  210  1
  ATOM    1517  CA   .  CYS  A  225  ?   14.37323  -26.82749  -15.54330  1.000  15.64310  C   ?  A  ?  210  1
  ATOM    1518  C    .  CYS  A  225  ?   15.67652  -26.03526  -15.58225  1.000  18.40921  C   ?  A  ?  210  1
  ATOM    1519  O    .  CYS  A  225  ?   16.73633  -26.59407  -15.28857  1.000  20.34960  O   ?  A  ?  210  1
  ATOM    1520  CB   .  CYS  A  225  ?   14.21845  -27.66827  -16.81598  1.000  17.13181  C   ?  A  ?  210  1
  ATOM    1521  SG   .  CYS  A  225  ?   14.11594  -26.69528  -18.31225  1.000  17.64893  S   ?  A  ?  210  1
  ATOM    1522  N    .  ASN  A  226  ?   15.61862  -24.74201  -15.90305  1.000  14.41878  N   ?  A  ?  211  1
  ATOM    1523  CA   .  ASN  A  226  ?   16.80197  -23.89106  -15.89582  1.000  14.73726  C   ?  A  ?  211  1
  ATOM    1524  C    .  ASN  A  226  ?   17.27517  -23.55475  -14.48989  1.000  15.96558  C   ?  A  ?  211  1
  ATOM    1525  O    .  ASN  A  226  ?   18.38405  -23.02905  -14.33768  1.000  21.22441  O   ?  A  ?  211  1
  ATOM    1526  CB   .  ASN  A  226  ?   16.51932  -22.58568  -16.64373  1.000  15.30053  C   ?  A  ?  211  1
  ATOM    1527  CG   .  ASN  A  226  ?   16.47916  -22.77611  -18.13005  1.000  18.15421  C   ?  A  ?  211  1
  ATOM    1528  OD1  .  ASN  A  226  ?   16.65144  -23.89342  -18.61922  1.000  21.40617  O   ?  A  ?  211  1
  ATOM    1529  ND2  .  ASN  A  226  ?   16.22909  -21.69447  -18.86751  1.000  21.18342  N   ?  A  ?  211  1
  ATOM    1530  N    .  TYR  A  227  ?   16.46860  -23.83470  -13.46908  1.000  14.44754  N   ?  A  ?  212  1
  ATOM    1531  CA   .  TYR  A  227  ?   16.74441  -23.36812  -12.11608  1.000  13.41332  C   ?  A  ?  212  1
  ATOM    1532  C    .  TYR  A  227  ?   17.00436  -24.49061  -11.12472  1.000  17.09880  C   ?  A  ?  212  1
  ATOM    1533  O    .  TYR  A  227  ?   17.12783  -24.21853   -9.92503  1.000  15.97163  O   ?  A  ?  212  1
  ATOM    1534  CB   .  TYR  A  227  ?   15.59006  -22.48766  -11.60694  1.000  15.82954  C   ?  A  ?  212  1
  ATOM    1535  CG   .  TYR  A  227  ?   15.37282  -21.25999  -12.45631  1.000  14.41939  C   ?  A  ?  212  1
  ATOM    1536  CD1  .  TYR  A  227  ?   16.15302  -20.12306  -12.27926  1.000  16.38527  C   ?  A  ?  212  1
  ATOM    1537  CD2  .  TYR  A  227  ?   14.42383  -21.25310  -13.47532  1.000  14.96901  C   ?  A  ?  212  1
  ATOM    1538  CE1  .  TYR  A  227  ?   15.97625  -19.00023  -13.07611  1.000  17.64582  C   ?  A  ?  212  1
  ATOM    1539  CE2  .  TYR  A  227  ?   14.24067  -20.14161  -14.28358  1.000  14.48873  C   ?  A  ?  212  1
  ATOM    1540  CZ   .  TYR  A  227  ?   15.02374  -19.01544  -14.07302  1.000  15.08591  C   ?  A  ?  212  1
  ATOM    1541  OH   .  TYR  A  227  ?   14.84693  -17.91110  -14.86700  1.000  16.19924  O   ?  A  ?  212  1
  ATOM    1542  N    .  VAL  A  228  ?   17.10615  -25.73813  -11.58055  1.000  15.66434  N   ?  A  ?  213  1
  ATOM    1543  CA   .  VAL  A  228  ?   17.21666  -26.85257  -10.64136  1.000  16.76308  C   ?  A  ?  213  1
  ATOM    1544  C    .  VAL  A  228  ?   18.50418  -26.75311   -9.83127  1.000  16.20177  C   ?  A  ?  213  1
  ATOM    1545  O    .  VAL  A  228  ?   18.51265  -27.01541   -8.62198  1.000  18.28651  O   ?  A  ?  213  1
  ATOM    1546  CB   .  VAL  A  228  ?   17.10979  -28.19415  -11.39002  1.000  17.39341  C   ?  A  ?  213  1
  ATOM    1547  CG1  .  VAL  A  228  ?   17.40366  -29.35389  -10.44051  1.000  24.27162  C   ?  A  ?  213  1
  ATOM    1548  CG2  .  VAL  A  228  ?   15.71762  -28.33704  -11.99958  1.000  20.00313  C   ?  A  ?  213  1
  ATOM    1549  N    .  SER  A  229  ?   19.59930  -26.34674  -10.47305  1.000  17.94060  N   ?  A  ?  214  1
  ATOM    1550  CA   .  SER  A  229  ?   20.86506  -26.16657   -9.76738  1.000  17.83903  C   ?  A  ?  214  1
  ATOM    1551  C    .  SER  A  229  ?   20.73878  -25.12118   -8.66424  1.000  17.51899  C   ?  A  ?  214  1
  ATOM    1552  O    .  SER  A  229  ?   21.15382  -25.35015   -7.52081  1.000  18.58173  O   ?  A  ?  214  1
  ATOM    1553  CB   .  SER  A  229  ?   21.94711  -25.76302  -10.76628  1.000  24.12087  C   ?  A  ?  214  1
  ATOM    1554  OG   .  SER  A  229  ?   23.20050  -25.62147  -10.12740  1.000  38.39118  O   ?  A  ?  214  1
  ATOM    1555  N    .  TRP  A  230  ?   20.17224  -23.95689   -8.99604  1.000  15.36436  N   ?  A  ?  215  1
  ATOM    1556  CA   .  TRP  A  230  ?   20.00076  -22.90228   -7.99878  1.000  14.86534  C   ?  A  ?  215  1
  ATOM    1557  C    .  TRP  A  230  ?   19.07773  -23.34529   -6.87384  1.000  15.70520  C   ?  A  ?  215  1
  ATOM    1558  O    .  TRP  A  230  ?   19.36783  -23.09672   -5.69959  1.000  15.95710  O   ?  A  ?  215  1
  ATOM    1559  CB   .  TRP  A  230  ?   19.46479  -21.63100   -8.66584  1.000  16.31443  C   ?  A  ?  215  1
  ATOM    1560  CG   .  TRP  A  230  ?   19.04739  -20.54668   -7.69650  1.000  14.62768  C   ?  A  ?  215  1
  ATOM    1561  CD1  .  TRP  A  230  ?   19.87249  -19.73772   -6.96391  1.000  15.10582  C   ?  A  ?  215  1
  ATOM    1562  CD2  .  TRP  A  230  ?   17.70516  -20.16328   -7.35841  1.000  16.16019  C   ?  A  ?  215  1
  ATOM    1563  NE1  .  TRP  A  230  ?   19.12369  -18.87119   -6.19302  1.000  14.61985  N   ?  A  ?  215  1
  ATOM    1564  CE2  .  TRP  A  230  ?   17.79412  -19.11174   -6.41547  1.000  14.68451  C   ?  A  ?  215  1
  ATOM    1565  CE3  .  TRP  A  230  ?   16.43775  -20.60896   -7.75890  1.000  17.01983  C   ?  A  ?  215  1
  ATOM    1566  CZ2  .  TRP  A  230  ?   16.66644  -18.49939   -5.86622  1.000  16.74723  C   ?  A  ?  215  1
  ATOM    1567  CZ3  .  TRP  A  230  ?   15.31736  -19.99951   -7.21532  1.000  14.90232  C   ?  A  ?  215  1
  ATOM    1568  CH2  .  TRP  A  230  ?   15.43830  -18.95701   -6.27361  1.000  15.78373  C   ?  A  ?  215  1
  ATOM    1569  N    .  ILE  A  231  ?   17.96587  -24.01223   -7.20795  1.000  13.46174  N   ?  A  ?  216  1
  ATOM    1570  CA   .  ILE  A  231  ?   17.03852  -24.47873   -6.17179  1.000  13.94782  C   ?  A  ?  216  1
  ATOM    1571  C    .  ILE  A  231  ?   17.74027  -25.43000   -5.20409  1.000  18.17122  C   ?  A  ?  216  1
  ATOM    1572  O    .  ILE  A  231  ?   17.65636  -25.27282   -3.97810  1.000  16.57335  O   ?  A  ?  216  1
  ATOM    1573  CB   .  ILE  A  231  ?   15.80422  -25.14097   -6.81279  1.000  16.41072  C   ?  A  ?  216  1
  ATOM    1574  CG1  .  ILE  A  231  ?   14.95041  -24.10195   -7.53630  1.000  16.09813  C   ?  A  ?  216  1
  ATOM    1575  CG2  .  ILE  A  231  ?   14.95528  -25.85369   -5.76042  1.000  18.80763  C   ?  A  ?  216  1
  ATOM    1576  CD1  .  ILE  A  231  ?   13.84597  -24.72635   -8.37107  1.000  18.78050  C   ?  A  ?  216  1
  ATOM    1577  N    .  LYS  A  232  ?   18.43892  -26.43369   -5.73873  1.000  15.04259  N   ?  A  ?  217  1
  ATOM    1578  CA   .  LYS  A  232  ?   19.05407  -27.44375   -4.87881  1.000  16.98996  C   ?  A  ?  217  1
  ATOM    1579  C    .  LYS  A  232  ?   20.16369  -26.85199   -4.01954  1.000  19.06110  C   ?  A  ?  217  1
  ATOM    1580  O    .  LYS  A  232  ?   20.26944  -27.18119   -2.83119  1.000  19.96296  O   ?  A  ?  217  1
  ATOM    1581  CB   .  LYS  A  232  ?   19.58589  -28.59487   -5.72568  1.000  17.76577  C   ?  A  ?  217  1
  ATOM    1582  CG   .  LYS  A  232  ?   18.49359  -29.34482   -6.45467  1.000  23.16838  C   ?  A  ?  217  1
  ATOM    1583  CD   .  LYS  A  232  ?   18.79884  -30.82615   -6.55976  1.000  33.87364  C   ?  A  ?  217  1
  ATOM    1584  CE   .  LYS  A  232  ?   19.22821  -31.20095   -7.96291  1.000  37.51229  C   ?  A  ?  217  1
  ATOM    1585  NZ   .  LYS  A  232  ?   18.48233  -32.39763   -8.47332  1.000  43.12565  N   ?  A  ?  217  1
  ATOM    1586  N    .  GLN  A  233  ?   20.98936  -25.96999   -4.59663  1.000  18.32427  N   ?  A  ?  218  1
  ATOM    1587  CA   .  GLN  A  233  ?   22.04564  -25.32059   -3.82398  1.000  18.59730  C   ?  A  ?  218  1
  ATOM    1588  C    .  GLN  A  233  ?   21.46207  -24.44428   -2.72356  1.000  20.21352  C   ?  A  ?  218  1
  ATOM    1589  O    .  GLN  A  233  ?   21.98565  -24.40557   -1.60133  1.000  19.31242  O   ?  A  ?  218  1
  ATOM    1590  CB   .  GLN  A  233  ?   22.93334  -24.48178   -4.74930  1.000  20.93716  C   ?  A  ?  218  1
  ATOM    1591  CG   .  GLN  A  233  ?   23.90451  -23.56055   -4.01577  1.000  32.75286  C   ?  A  ?  218  1
  ATOM    1592  CD   .  GLN  A  233  ?   23.92454  -22.13381   -4.57635  1.000  38.92933  C   ?  A  ?  218  1
  ATOM    1593  OE1  .  GLN  A  233  ?   22.87644  -21.49313   -4.73744  1.000  37.07351  O   ?  A  ?  218  1
  ATOM    1594  NE2  .  GLN  A  233  ?   25.12521  -21.62844   -4.86719  1.000  42.60947  N   ?  A  ?  218  1
  ATOM    1595  N    .  THR  A  234  ?   20.37897  -23.72501   -3.03197  1.000  17.21401  N   ?  A  ?  219  1
  ATOM    1596  CA   .  THR  A  234  ?   19.78768  -22.81836   -2.05375  1.000  18.71535  C   ?  A  ?  219  1
  ATOM    1597  C    .  THR  A  234  ?   19.16060  -23.59024   -0.90566  1.000  17.94121  C   ?  A  ?  219  1
  ATOM    1598  O    .  THR  A  234  ?   19.35327  -23.24051    0.26633  1.000  18.85421  O   ?  A  ?  219  1
  ATOM    1599  CB   .  THR  A  234  ?   18.75091  -21.91973   -2.73243  1.000  18.90118  C   ?  A  ?  219  1
  ATOM    1600  OG1  .  THR  A  234  ?   19.39388  -21.12377   -3.73630  1.000  16.70041  O   ?  A  ?  219  1
  ATOM    1601  CG2  .  THR  A  234  ?   18.07449  -20.98997   -1.71705  1.000  19.78839  C   ?  A  ?  219  1
  ATOM    1602  N    .  ILE  A  235  ?   18.42031  -24.65351   -1.22389  1.000  16.65560  N   ?  A  ?  220  1
  ATOM    1603  CA   .  ILE  A  235  ?   17.80260  -25.48341   -0.19390  1.000  18.99868  C   ?  A  ?  220  1
  ATOM    1604  C    .  ILE  A  235  ?   18.86404  -26.11200    0.69889  1.000  19.72497  C   ?  A  ?  220  1
  ATOM    1605  O    .  ILE  A  235  ?   18.67433  -26.24991    1.91433  1.000  22.34597  O   ?  A  ?  220  1
  ATOM    1606  CB   .  ILE  A  235  ?   16.91287  -26.55192   -0.85123  1.000  19.63338  C   ?  A  ?  220  1
  ATOM    1607  CG1  .  ILE  A  235  ?   15.62429  -25.91908   -1.36198  1.000  21.75375  C   ?  A  ?  220  1
  ATOM    1608  CG2  .  ILE  A  235  ?   16.62096  -27.69125    0.12898  1.000  22.25874  C   ?  A  ?  220  1
  ATOM    1609  CD1  .  ILE  A  235  ?   14.77150  -26.89992   -2.15226  1.000  26.21337  C   ?  A  ?  220  1
  ATOM    1610  N    .  ALA  A  236  ?   20.00253  -26.49222    0.11647  1.000  18.29183  N   ?  A  ?  221  1
  ATOM    1611  CA   .  ALA  A  236  ?   21.02531  -27.20748    0.87572  1.000  20.47956  C   ?  A  ?  221  1
  ATOM    1612  C    .  ALA  A  236  ?   21.76465  -26.32300    1.87377  1.000  24.17664  C   ?  A  ?  221  1
  ATOM    1613  O    .  ALA  A  236  ?   22.42173  -26.85075    2.77629  1.000  23.54140  O   ?  A  ?  221  1
  ATOM    1614  CB   .  ALA  A  236  ?   22.03104  -27.85095   -0.08145  1.000  20.71368  C   ?  A  ?  221  1
  ATOM    1615  N    .  SER  A  237  ?   21.68530  -25.00040    1.74862  1.000  20.63843  N   ?  A  ?  222  1
  ATOM    1616  CA   .  SER  A  237  ?   22.41659  -24.12347    2.65558  1.000  25.19869  C   ?  A  ?  222  1
  ATOM    1617  C    .  SER  A  237  ?   21.52463  -23.11914    3.37327  1.000  23.45767  C   ?  A  ?  222  1
  ATOM    1618  O    .  SER  A  237  ?   22.03827  -22.15693    3.95678  1.000  25.30757  O   ?  A  ?  222  1
  ATOM    1619  CB   .  SER  A  237  ?   23.53091  -23.39586    1.90413  1.000  26.90935  C   ?  A  ?  222  1
  ATOM    1620  OG   .  SER  A  237  ?   22.99988  -22.63651    0.83810  1.000  33.17024  O   ?  A  ?  222  1
  ATOM    1621  N    .  ASN  A  238  ?   20.21377  -23.32011    3.36744  1.000  20.93667  N   ?  A  ?  223  1
  ATOM    1622  CA   .  ASN  A  238  ?   19.30653  -22.40336    4.05047  1.000  17.63455  C   ?  A  ?  223  1
  ATOM    1623  C    .  ASN  A  238  ?   18.26704  -23.16032    4.85939  1.000  22.18293  C   ?  A  ?  223  1
  ATOM    1624  O    .  ASN  A  238  ?   17.40208  -22.53841    5.48137  1.000  23.99812  O   ?  A  ?  223  1
  ATOM    1625  CB   .  ASN  A  238  ?   18.60109  -21.48235    3.05153  1.000  18.90284  C   ?  A  ?  223  1
  ATOM    1626  CG   .  ASN  A  238  ?   19.50692  -20.39089    2.52496  1.000  21.32091  C   ?  A  ?  223  1
  ATOM    1627  OD1  .  ASN  A  238  ?   19.69854  -19.36371    3.17161  1.000  24.82660  O   ?  A  ?  223  1
  ATOM    1628  ND2  .  ASN  A  238  ?   20.07594  -20.61221    1.35060  1.000  20.80308  N   ?  A  ?  223  1
  ATOM    1629  OXT  .  ASN  A  238  ?   18.25218  -24.39358    4.89182  1.000  23.30220  O   ?  A  ?  223  1
  HETATM  1630  C    .  BAM  A  301  ?   -2.16684  -15.58517  -18.34303  1.000  14.68617  C   ?  B  ?  224  1
  HETATM  1631  C1   .  BAM  A  301  ?   -1.81076  -14.82302  -17.07511  1.000  16.78930  C   ?  B  ?  224  1
  HETATM  1632  C2   .  BAM  A  301  ?   -2.05131  -13.46113  -16.97129  1.000  17.77100  C   ?  B  ?  224  1
  HETATM  1633  C3   .  BAM  A  301  ?   -1.72796  -12.78944  -15.79711  1.000  19.66473  C   ?  B  ?  224  1
  HETATM  1634  C4   .  BAM  A  301  ?   -1.16802  -13.47303  -14.73046  1.000  19.04735  C   ?  B  ?  224  1
  HETATM  1635  C5   .  BAM  A  301  ?   -0.92561  -14.83238  -14.84204  1.000  18.39011  C   ?  B  ?  224  1
  HETATM  1636  C6   .  BAM  A  301  ?   -1.24848  -15.50709  -16.01042  1.000  17.91946  C   ?  B  ?  224  1
  HETATM  1637  N1   .  BAM  A  301  ?   -1.74169  -16.95789  -18.44527  1.000  14.41443  N   ?  B  ?  224  1
  HETATM  1638  N2   .  BAM  A  301  ?   -2.83534  -15.04685  -19.26519  1.000  15.64543  N   ?  B  ?  224  1
  HETATM  1639  O    .  HOH  S    1  ?   -9.23206  -20.74379  -11.10359  1.000  14.33101  O   ?  C  ?  225  1
  HETATM  1640  O    .  HOH  S    2  ?  -11.36864  -28.61984   -6.81965  1.000  15.52340  O   ?  C  ?  226  1
  HETATM  1641  O    .  HOH  S    3  ?   -7.53943  -20.41536    2.66942  1.000  14.74993  O   ?  C  ?  227  1
  HETATM  1642  O    .  HOH  S    4  ?   -5.73928  -18.68625    1.12869  1.000  15.00105  O   ?  C  ?  228  1
  HETATM  1643  O    .  HOH  S    5  ?  -10.37803  -27.04236    1.92525  1.000  14.47220  O   ?  C  ?  229  1
  HETATM  1644  O    .  HOH  S    6  ?   -1.98689  -21.39782   -8.92647  1.000  14.24726  O   ?  C  ?  230  1
  HETATM  1645  O    .  HOH  S    7  ?   10.96393  -26.51801  -17.17347  1.000  17.69759  O   ?  C  ?  231  1
  HETATM  1646  O    .  HOH  S    9  ?   -0.75971  -28.68022  -11.44534  1.000  15.88634  O   ?  C  ?  232  1
  HETATM  1647  O    .  HOH  S   10  ?    0.91971  -17.82817  -17.25163  1.000  17.92410  O   ?  C  ?  233  1
  HETATM  1648  O    .  HOH  S   11  ?   -5.73447  -30.39004   -4.70045  1.000  15.21489  O   ?  C  ?  234  1
  HETATM  1649  O    .  HOH  S   12  ?   -3.79540  -20.31444  -23.63608  1.000  17.89893  O   ?  C  ?  235  1
  HETATM  1650  O    .  HOH  S   13  ?   -3.32521  -25.90572   -0.59519  1.000  16.69174  O   ?  C  ?  236  1
  HETATM  1651  O    .  HOH  S   14  ?    7.41408  -21.96129  -25.58035  1.000  18.47092  O   ?  C  ?  237  1
  HETATM  1652  O    .  HOH  S   15  ?  -13.88136  -29.29127   -5.49349  1.000  18.86032  O   ?  C  ?  238  1
  HETATM  1653  O    .  HOH  S   16  ?   -4.52935  -14.04656  -22.99529  1.000  20.35035  O   ?  C  ?  239  1
  HETATM  1654  O    .  HOH  S   17  ?   -9.41120  -23.02675    4.36386  1.000  17.02232  O   ?  C  ?  240  1
  HETATM  1655  O    .  HOH  S   18  ?   -7.99085  -29.26219   -3.87849  1.000  17.94129  O   ?  C  ?  241  1
  HETATM  1656  O    .  HOH  S   19  ?   11.45644  -16.29147  -16.22771  1.000  17.68801  O   ?  C  ?  242  1
  HETATM  1657  O    .  HOH  S   20  ?    4.89900  -23.40285   -8.54076  1.000  17.42359  O   ?  C  ?  243  1
  HETATM  1658  O    .  HOH  S   21  ?   -1.90450  -21.10286  -20.51996  1.000  17.14810  O   ?  C  ?  244  1
  HETATM  1659  O    .  HOH  S   22  ?   -1.22352  -28.88123   -0.68597  1.000  17.90569  O   ?  C  ?  245  1
  HETATM  1660  O    .  HOH  S   23  ?   -8.94867  -29.26172    3.15875  1.000  18.10564  O   ?  C  ?  246  1
  HETATM  1661  O    .  HOH  S   24  ?   13.64512   -6.71191  -10.35176  1.000  20.11925  O   ?  C  ?  247  1
  HETATM  1662  O    .  HOH  S   25  ?  -12.11699  -22.68358  -15.16250  1.000  19.52752  O   ?  C  ?  248  1
  HETATM  1663  O    .  HOH  S   26  ?   -4.35297  -28.36578   -2.72840  1.000  17.38114  O   ?  C  ?  249  1
  HETATM  1664  O    .  HOH  S   28  ?    3.47414  -21.40411   11.39895  1.000  25.79403  O   ?  C  ?  250  1
  HETATM  1665  O    .  HOH  S   29  ?  -14.96868  -22.87777    7.75578  1.000  20.63525  O   ?  C  ?  251  1
  HETATM  1666  O    .  HOH  S   30  ?   -4.40554  -30.91030   -1.35691  1.000  21.14204  O   ?  C  ?  252  1
  HETATM  1667  O    .  HOH  S   31  ?   -8.16047  -15.55537    3.98017  1.000  21.15357  O   ?  C  ?  253  1
  HETATM  1668  O    .  HOH  S   32  ?   -3.83493  -36.54017   -4.03908  1.000  22.27572  O   ?  C  ?  254  1
  HETATM  1669  O    .  HOH  S   33  ?   -8.56349  -10.68833  -20.80776  1.000  23.49633  O   ?  C  ?  255  1
  HETATM  1670  O    .  HOH  S   34  ?   -8.93428  -15.46126    0.20130  1.000  23.56523  O   ?  C  ?  256  1
  HETATM  1671  O    .  HOH  S   35  ?    1.87391  -11.34391  -14.19402  1.000  23.40304  O   ?  C  ?  257  1
  HETATM  1672  O    .  HOH  S   36  ?   16.38172  -26.45431    4.42297  1.000  25.69698  O   ?  C  ?  258  1
  HETATM  1673  O    .  HOH  S   37  ?  -14.52680  -15.90705   -4.30536  1.000  22.71076  O   ?  C  ?  259  1
  HETATM  1674  O    .  HOH  S   38  ?   -3.10799  -32.53898    5.87103  1.000  23.41539  O   ?  C  ?  260  1
  HETATM  1675  O    .  HOH  S   39  ?   20.16744  -22.83464  -11.87336  1.000  24.40926  O   ?  C  ?  261  1
  HETATM  1676  O    .  HOH  S   40  ?  -14.04100  -20.32231  -17.27286  1.000  23.68126  O   ?  C  ?  262  1
  HETATM  1677  O    .  HOH  S   41  ?    8.82531  -15.32043  -16.60512  1.000  22.28767  O   ?  C  ?  263  1
  HETATM  1678  O    .  HOH  S   42  ?    2.59005  -27.67807  -29.11653  1.000  25.47872  O   ?  C  ?  264  1
  HETATM  1679  O    .  HOH  S   43  ?    7.53464   -7.62116   -8.87945  1.000  25.30016  O   ?  C  ?  265  1
  HETATM  1680  O    .  HOH  S   44  ?   -4.69799  -17.62468  -24.07347  1.000  22.81468  O   ?  C  ?  266  1
  HETATM  1681  O    .  HOH  S   45  ?  -16.28235  -20.97848    6.13032  1.000  25.74214  O   ?  C  ?  267  1
  HETATM  1682  O    .  HOH  S   46  ?    8.63338    0.14252  -14.33552  1.000  21.52998  O   ?  C  ?  268  1
  HETATM  1683  O    .  HOH  S   47  ?  -14.71163  -28.67493   -1.49228  1.000  27.53193  O   ?  C  ?  269  1
  HETATM  1684  O    .  HOH  S   48  ?   19.74463  -19.58023  -11.70825  1.000  24.70390  O   ?  C  ?  270  1
  HETATM  1685  O    .  HOH  S   49  ?   10.21225  -12.95257  -27.90358  1.000  26.33449  O   ?  C  ?  271  1
  HETATM  1686  O    .  HOH  S   50  ?    9.82329   -9.87926  -21.14235  1.000  26.67195  O   ?  C  ?  272  1
  HETATM  1687  O    .  HOH  S   51  ?   23.04553  -29.53422    3.15879  1.000  31.76027  O   ?  C  ?  273  1
  HETATM  1688  O    .  HOH  S   52  ?    9.11136   -2.99530  -12.18738  1.000  28.26497  O   ?  C  ?  274  1
  HETATM  1689  O    .  HOH  S   53  ?  -10.22731  -31.39355    1.75452  1.000  27.10683  O   ?  C  ?  275  1
  HETATM  1690  O    .  HOH  S   54  ?  -10.06266  -20.96869    5.89991  1.000  25.70046  O   ?  C  ?  276  1
  HETATM  1691  O    .  HOH  S   55  ?   -2.35201  -26.08835   10.46299  1.000  27.32457  O   ?  C  ?  277  1
  HETATM  1692  O    .  HOH  S   56  ?    3.53249  -25.14027  -30.85217  1.000  26.43531  O   ?  C  ?  278  1
  HETATM  1693  O    .  HOH  S   57  ?    8.39098  -33.58205  -17.33605  1.000  28.48384  O   ?  C  ?  279  1
  HETATM  1694  O    .  HOH  S   58  ?   17.30190  -10.94591   -5.66594  1.000  24.93109  O   ?  C  ?  280  1
  HETATM  1695  O    .  HOH  S   59  ?   10.07572  -28.97359   11.43380  1.000  31.70823  O   ?  C  ?  281  1
  HETATM  1696  O    .  HOH  S   60  ?   -2.28719  -25.67876  -28.42745  1.000  26.00150  O   ?  C  ?  282  1
  HETATM  1697  O    .  HOH  S   61  ?   18.68168  -27.89187    3.94043  1.000  28.28056  O   ?  C  ?  283  1
  HETATM  1698  O    .  HOH  S   62  ?    2.94833  -37.79197    0.43025  1.000  30.64257  O   ?  C  ?  284  1
  HETATM  1699  O    .  HOH  S   63  ?   -2.92847  -23.84953  -30.10130  1.000  29.43809  O   ?  C  ?  285  1
  HETATM  1700  O    .  HOH  S   64  ?   17.45943   -8.76314   -9.08998  1.000  24.27703  O   ?  C  ?  286  1
  HETATM  1701  O    .  HOH  S   65  ?   10.88145  -27.11305  -20.08455  1.000  26.52908  O   ?  C  ?  287  1
  HETATM  1702  O    .  HOH  S   66  ?   -9.51391  -12.86615  -28.10264  1.000  31.07495  O   ?  C  ?  288  1
  HETATM  1703  O    .  HOH  S   67  ?   17.55667  -20.05773    6.71041  1.000  29.15943  O   ?  C  ?  289  1
  HETATM  1704  O    .  HOH  S   68  ?   10.74106  -32.27949   -5.42809  1.000  30.62175  O   ?  C  ?  290  1
  HETATM  1705  O    .  HOH  S   69  ?  -11.11543  -27.69341  -19.62150  1.000  27.55224  O   ?  C  ?  291  1
  HETATM  1706  O    .  HOH  S   70  ?   -9.74913  -11.46545  -17.23581  1.000  34.28864  O   ?  C  ?  292  1
  HETATM  1707  O    .  HOH  S   71  ?   -2.74215  -15.22692    7.18699  1.000  29.66531  O   ?  C  ?  293  1
  HETATM  1708  O    .  HOH  S   72  ?    8.61015   -8.93061   -6.34686  1.000  27.61639  O   ?  C  ?  294  1
  HETATM  1709  O    .  HOH  S   73  ?   16.68064  -24.26073  -21.28177  1.000  31.47168  O   ?  C  ?  295  1
  HETATM  1710  O    .  HOH  S   74  ?   19.52366  -26.16090  -13.57755  1.000  28.07677  O   ?  C  ?  296  1
  HETATM  1711  O    .  HOH  S   75  ?    1.63183  -35.55549  -14.63974  1.000  31.04867  O   ?  C  ?  297  1
  HETATM  1712  O    .  HOH  S   76  ?   10.56437  -25.37152  -29.47529  1.000  35.80662  O   ?  C  ?  298  1
  HETATM  1713  O    .  HOH  S   77  ?  -16.61327  -28.63302   -5.51344  1.000  34.12980  O   ?  C  ?  299  1
  HETATM  1714  O    .  HOH  S   78  ?    0.21350   -8.62236  -30.43626  1.000  32.90291  O   ?  C  ?  300  1
  HETATM  1715  O    .  HOH  S   79  ?   11.12021   -4.06180   -8.47723  1.000  29.13479  O   ?  C  ?  301  1
  HETATM  1716  O    .  HOH  S   80  ?   -1.65354   -8.95832   -3.31640  1.000  35.90519  O   ?  C  ?  302  1
  HETATM  1717  O    .  HOH  S   81  ?    0.67252   -8.30928  -26.18492  1.000  35.29981  O   ?  C  ?  303  1
  HETATM  1718  O    .  HOH  S   82  ?    8.84193  -33.54722  -22.78361  1.000  29.48609  O   ?  C  ?  304  1
  HETATM  1719  O    .  HOH  S   83  ?    0.67662  -10.52091  -16.72788  1.000  28.67149  O   ?  C  ?  305  1
  HETATM  1720  O    .  HOH  S   84  ?   -0.70415  -33.84165  -11.06947  1.000  26.51121  O   ?  C  ?  306  1
  HETATM  1721  O    .  HOH  S   85  ?  -14.30364  -32.15945   -4.68706  1.000  30.02528  O   ?  C  ?  307  1
  HETATM  1722  O    .  HOH  S   86  ?  -10.14942  -17.13566    2.78335  1.000  27.98512  O   ?  C  ?  308  1
  HETATM  1723  O    .  HOH  S   87  ?   10.84156  -33.84002    2.39000  1.000  34.17800  O   ?  C  ?  309  1
  HETATM  1724  O    .  HOH  S   88  ?    5.38489  -36.37435   -0.85468  1.000  28.71103  O   ?  C  ?  310  1
  HETATM  1725  O    .  HOH  S   90  ?   19.20823  -13.31336  -16.42215  1.000  35.12397  O   ?  C  ?  311  1
  HETATM  1726  O    .  HOH  S   91  ?    6.71999  -33.45876  -27.52398  1.000  31.20540  O   ?  C  ?  312  1
  HETATM  1727  O    .  HOH  S   92  ?  -13.02734  -25.46003   12.02076  1.000  36.14298  O   ?  C  ?  313  1
  HETATM  1728  O    .  HOH  S   93  ?   19.05803  -20.17659  -14.49973  1.000  33.56317  O   ?  C  ?  314  1
  HETATM  1729  O    .  HOH  S   94  ?   10.59792  -23.64102  -31.86309  1.000  31.87382  O   ?  C  ?  315  1
  HETATM  1730  O    .  HOH  S   95  ?   19.50430  -29.76765   -2.17163  1.000  30.66705  O   ?  C  ?  316  1
  HETATM  1731  O    .  HOH  S   96  ?   13.41130  -35.72731  -11.37014  1.000  33.23327  O   ?  C  ?  317  1
  HETATM  1732  O    .  HOH  S   97  ?    2.88981   -8.46703  -27.85659  1.000  31.77791  O   ?  C  ?  318  1
  HETATM  1733  O    .  HOH  S   98  ?   21.61131  -13.86833  -14.59468  1.000  39.51484  O   ?  C  ?  319  1
  HETATM  1734  O    .  HOH  S   99  ?    5.49546   -6.78552    1.40146  1.000  34.79729  O   ?  C  ?  320  1
  HETATM  1735  O    .  HOH  S  100  ?  -11.15454  -25.30267   13.16825  1.000  42.14913  O   ?  C  ?  321  1
  HETATM  1736  O    .  HOH  S  101  ?   -3.87458  -17.63359  -26.80134  1.000  30.97299  O   ?  C  ?  322  1
  HETATM  1737  O    .  HOH  S  102  ?   17.92053  -14.32940  -20.19282  1.000  39.01476  O   ?  C  ?  323  1
  HETATM  1738  O    .  HOH  S  103  ?   -9.95158  -17.13373   -5.42848  1.000  30.14334  O   ?  C  ?  324  1
  HETATM  1739  O    .  HOH  S  104  ?   12.55103   -9.37525  -22.27656  1.000  36.04944  O   ?  C  ?  325  1
  HETATM  1740  O    .  HOH  S  105  ?   12.57267  -22.25433    8.92346  1.000  31.35019  O   ?  C  ?  326  1
  HETATM  1741  O    .  HOH  S  106  ?   -4.50651  -36.45216  -19.75218  1.000  36.61830  O   ?  C  ?  327  1
  HETATM  1742  O    .  HOH  S  107  ?    4.26194  -28.09430   10.79441  1.000  31.59417  O   ?  C  ?  328  1
  HETATM  1743  O    .  HOH  S  108  ?  -15.12786  -21.88690  -14.70307  1.000  35.70087  O   ?  C  ?  329  1
  HETATM  1744  O    .  HOH  S  109  ?    7.96786  -13.43043    2.78907  1.000  32.89274  O   ?  C  ?  330  1
  HETATM  1745  O    .  HOH  S  110  ?   10.69302  -27.88876  -27.66930  1.000  32.46433  O   ?  C  ?  331  1
  HETATM  1746  O    .  HOH  S  111  ?   12.72215  -33.32143   -6.68340  1.000  31.11343  O   ?  C  ?  332  1
  HETATM  1747  O    .  HOH  S  112  ?    5.85072   -7.75037  -21.99151  1.000  37.59263  O   ?  C  ?  333  1
  HETATM  1748  O    .  HOH  S  113  ?    8.11506  -36.89324   -0.17713  1.000  36.61508  O   ?  C  ?  334  1
  HETATM  1749  O    .  HOH  S  114  ?    5.54850  -15.44461    7.61438  1.000  34.81536  O   ?  C  ?  335  1
  HETATM  1750  O    .  HOH  S  115  ?   13.22436    0.28158  -13.66479  1.000  34.16886  O   ?  C  ?  336  1
  HETATM  1751  O    .  HOH  S  116  ?   -6.19975  -10.96513  -28.82150  1.000  35.47438  O   ?  C  ?  337  1
  HETATM  1752  O    .  HOH  S  120  ?  -16.59392  -26.64796   -1.39652  1.000  30.66477  O   ?  C  ?  338  1
  HETATM  1753  O    .  HOH  S  121  ?  -10.86781  -15.18994   -1.96380  1.000  30.82113  O   ?  C  ?  339  1
  HETATM  1754  O    .  HOH  S  122  ?    8.15362    0.37670  -11.39493  1.000  31.53219  O   ?  C  ?  340  1
  HETATM  1755  O    .  HOH  S  123  ?    6.57299  -35.96909   -8.11929  1.000  32.03821  O   ?  C  ?  341  1
  HETATM  1756  O    .  HOH  S  124  ?    2.22923  -35.28380  -23.42794  1.000  31.32059  O   ?  C  ?  342  1
  HETATM  1757  O    .  HOH  S  125  ?  -11.59501  -16.84539   -3.87697  1.000  29.59129  O   ?  C  ?  343  1
  HETATM  1758  O    .  HOH  S  126  ?   11.43468  -12.03054  -30.49491  1.000  32.70527  O   ?  C  ?  344  1
  HETATM  1759  O    .  HOH  S  127  ?    6.79962  -13.93295    5.10934  1.000  33.54028  O   ?  C  ?  345  1
  HETATM  1760  O    .  HOH  S  128  ?    5.46208  -36.92508   -3.57832  1.000  32.09913  O   ?  C  ?  346  1
  HETATM  1761  O    .  HOH  S  129  ?   -3.28668  -10.23784  -17.68321  1.000  31.50582  O   ?  C  ?  347  1
  HETATM  1762  O    .  HOH  S  130  ?   13.22833  -29.02080    9.89474  1.000  35.49657  O   ?  C  ?  348  1
  HETATM  1763  O    .  HOH  S  131  ?    1.99459  -38.30306  -14.97177  1.000  30.84245  O   ?  C  ?  349  1
  HETATM  1764  O    .  HOH  S  132  ?  -15.66335  -18.40636  -10.53631  1.000  30.35866  O   ?  C  ?  350  1
  HETATM  1765  O    .  HOH  S  133  ?    5.97914   -8.64374   -5.37881  1.000  31.14854  O   ?  C  ?  351  1
  HETATM  1766  O    .  HOH  S  134  ?  -10.18026  -23.02273   12.51049  1.000  36.54447  O   ?  C  ?  352  1
  HETATM  1767  O    .  HOH  S  135  ?    9.54630  -20.40886  -25.23832  1.000  35.34684  O   ?  C  ?  353  1
  HETATM  1768  O    .  HOH  S  136  ?   12.76743   -6.21704  -26.97972  1.000  35.26046  O   ?  C  ?  354  1
  HETATM  1769  O    .  HOH  S  137  ?    9.18263   -5.11874   -7.82698  1.000  39.26855  O   ?  C  ?  355  1
  HETATM  1770  O    .  HOH  S  138  ?   -5.64191  -37.13734  -15.60332  1.000  34.11364  O   ?  C  ?  356  1
  HETATM  1771  O    .  HOH  S  139  ?    0.35933  -33.74938  -15.84915  1.000  35.02565  O   ?  C  ?  357  1
  HETATM  1772  O    .  HOH  S  140  ?    5.80805   -5.03519  -22.89418  1.000  34.75179  O   ?  C  ?  358  1
  HETATM  1773  O    .  HOH  S  141  ?   15.71583  -22.22610  -22.86969  1.000  34.68933  O   ?  C  ?  359  1
  HETATM  1774  O    .  HOH  S  142  ?   22.28234  -18.46537    4.04800  1.000  33.33160  O   ?  C  ?  360  1
  HETATM  1775  O    .  HOH  S  143  ?    8.92931   -7.47116  -21.73799  1.000  34.98563  O   ?  C  ?  361  1
  HETATM  1776  O    .  HOH  S  144  ?  -14.08802  -32.65472    3.82020  1.000  38.10640  O   ?  C  ?  362  1
  HETATM  1777  O    .  HOH  S  145  ?   -1.27735   -6.61819  -26.00086  1.000  39.91561  O   ?  C  ?  363  1
  HETATM  1778  O    .  HOH  S  146  ?  -15.71710  -31.30657   -2.30078  1.000  36.00623  O   ?  C  ?  364  1
  HETATM  1779  O    .  HOH  S  147  ?    4.81032   -7.92839   -8.40784  1.000  35.07667  O   ?  C  ?  365  1
  HETATM  1780  O    .  HOH  S  148  ?   19.25951  -17.19403  -15.04722  1.000  33.50502  O   ?  C  ?  366  1
  HETATM  1781  O    .  HOH  S  149  ?    8.75399  -25.00310  -26.23777  1.000  30.99321  O   ?  C  ?  367  1
  HETATM  1782  O    .  HOH  S  150  ?    3.95766  -17.81364  -35.92657  1.000  45.60773  O   ?  C  ?  368  1
  HETATM  1783  O    .  HOH  S  151  ?   11.29140   -6.88274  -23.03505  1.000  39.87629  O   ?  C  ?  369  1
  HETATM  1784  O    .  HOH  S  152  ?   -3.39639  -38.23442  -21.06895  1.000  38.91510  O   ?  C  ?  370  1
  HETATM  1785  O    .  HOH  S  153  ?   -8.45825  -34.12130  -11.08994  1.000  36.79908  O   ?  C  ?  371  1
  HETATM  1786  O    .  HOH  S  154  ?   -3.61844  -37.72262  -16.54584  1.000  41.22688  O   ?  C  ?  372  1
  HETATM  1787  O    .  HOH  S  155  ?   -6.68173  -38.83007  -14.00138  1.000  31.83765  O   ?  C  ?  373  1
  HETATM  1788  O    .  HOH  S  156  ?    0.74647  -19.51586   10.65958  1.000  35.19918  O   ?  C  ?  374  1
  HETATM  1789  O    .  HOH  S  157  ?   -7.20059  -34.09937  -13.35545  1.000  36.62085  O   ?  C  ?  375  1
  HETATM  1790  O    .  HOH  S  158  ?   -8.41526  -13.12836   -2.59915  1.000  30.89013  O   ?  C  ?  376  1
  HETATM  1791  O    .  HOH  S  159  ?   18.47261  -26.14997  -18.67054  1.000  35.48467  O   ?  C  ?  377  1
  HETATM  1792  O    .  HOH  S  160  ?    7.01515  -34.16268    6.56209  1.000  34.59057  O   ?  C  ?  378  1
  HETATM  1793  O    .  HOH  S  161  ?  -14.75146  -19.21695  -20.07770  1.000  41.64215  O   ?  C  ?  379  1
  HETATM  1794  O    .  HOH  S  162  ?    9.18712  -16.74667  -34.08992  1.000  37.23074  O   ?  C  ?  380  1
  HETATM  1795  O    .  HOH  S  163  ?    2.28867  -17.23137  -32.23435  1.000  37.11472  O   ?  C  ?  381  1
  HETATM  1796  O    .  HOH  S  165  ?   -4.84582  -18.23018   10.23867  1.000  33.00586  O   ?  C  ?  382  1
  HETATM  1797  O    .  HOH  S  166  ?  -14.73859  -16.04588  -20.15257  1.000  35.55706  O   ?  C  ?  383  1
  HETATM  1798  O    .  HOH  S  167  ?    8.83537  -38.15165  -15.37683  1.000  36.21798  O   ?  C  ?  384  1
  HETATM  1799  O    .  HOH  S  168  ?   -9.50588  -25.64612  -26.77607  1.000  38.91722  O   ?  C  ?  385  1
  HETATM  1800  O    .  HOH  S  169  ?  -16.23513  -22.03453   -6.93185  1.000  33.99617  O   ?  C  ?  386  1
  HETATM  1801  O    .  HOH  S  170  ?   17.20609  -26.52671  -22.68900  1.000  37.33052  O   ?  C  ?  387  1
  HETATM  1802  O    .  HOH  S  171  ?   -5.88835  -35.77203  -21.82808  1.000  38.06399  O   ?  C  ?  388  1
  HETATM  1803  O    .  HOH  S  172  ?   -0.48834  -14.24724    6.90880  1.000  33.62914  O   ?  C  ?  389  1
  HETATM  1804  O    .  HOH  S  173  ?   -0.38219  -26.99249   10.98926  1.000  40.72851  O   ?  C  ?  390  1
  HETATM  1805  O    .  HOH  S  174  ?    1.54326  -35.62810  -10.87400  1.000  34.53462  O   ?  C  ?  391  1
  HETATM  1806  O    .  HOH  S  175  ?    0.04848  -26.74341  -30.26636  1.000  43.42052  O   ?  C  ?  392  1
  HETATM  1807  O    .  HOH  S  176  ?  -13.08710  -31.51289    1.05260  1.000  37.57544  O   ?  C  ?  393  1
  HETATM  1808  O    .  HOH  S  177  ?   -1.82925  -33.75802  -17.69994  1.000  35.90595  O   ?  C  ?  394  1
  HETATM  1809  O    .  HOH  S  178  ?  -21.34966  -16.21301  -16.66490  1.000  54.38666  O   ?  C  ?  395  1
  HETATM  1810  O    .  HOH  S  179  ?   13.48613  -10.56357  -24.34697  1.000  35.22357  O   ?  C  ?  396  1
  HETATM  1811  O    .  HOH  S  180  ?   14.92923  -31.47427   -1.59819  1.000  42.55852  O   ?  C  ?  397  1
  HETATM  1812  O    .  HOH  S  181  ?    1.36292  -29.12602   10.19035  1.000  37.35182  O   ?  C  ?  398  1
  HETATM  1813  O    .  HOH  S  182  ?   -3.82077  -19.94858   -7.34064  1.000  14.13827  O   ?  C  ?  399  1
  HETATM  1814  O    .  HOH  S  183  ?   15.89926   -9.16580  -18.26067  1.000  30.63426  O   ?  C  ?  400  1
  HETATM  1815  O    .  HOH  S  184  ?  -16.12461  -28.64271  -13.71523  1.000  29.41030  O   ?  C  ?  401  1
  HETATM  1816  O    .  HOH  S  185  ?   12.05431  -35.65714  -16.04883  1.000  31.66648  O   ?  C  ?  402  1
  HETATM  1817  O1   .  SO4  B    1  ?    0.26046  -11.65866  -10.49576  1.000  36.51205  O   ?  D  ?  403  1
  HETATM  1818  O2   .  SO4  B    1  ?   -1.40715  -10.73744  -11.92810  1.000  41.61325  O   ?  D  ?  403  1
  HETATM  1819  O3   .  SO4  B    1  ?   -1.69898  -12.92447  -11.01401  1.000  28.52344  O   ?  D  ?  403  1
  HETATM  1820  O4   .  SO4  B    1  ?   -1.85528  -11.01201   -9.60601  1.000  38.18379  O   ?  D  ?  403  1
  HETATM  1821  S    .  SO4  B    1  ?   -1.17207  -11.58364  -10.76144  1.000  33.34593  S   ?  D  ?  403  1
  HETATM  1822  CA   .  CA   C    1  ?  -10.19886  -24.92282    3.08114  1.000  13.77540  Ca  ?  E  ?  404  1

data_comp_ILE
loop_
  _chem_comp_atom.comp_id
  _chem_comp_atom.atom_id
  _chem_comp_atom.type_symbol
  _chem_comp_atom.type_energy
  _chem_comp_atom.partial_charge
  ILE  N     N  NH1   -0.204
  ILE  H     H  HNH1   0.204
  ILE  CA    C  CH1    0.058
  ILE  HA    H  HCH1   0.046
  ILE  CB    C  CH1   -0.038
  ILE  HB    H  HCH1   0.038
  ILE  CG1   C  CH2   -0.076
  ILE  HG11  H  HCH2   0.038
  ILE  HG12  H  HCH2   0.038
  ILE  CD1   C  CH3   -0.114
  ILE  HD11  H  HCH3   0.038
  ILE  HD12  H  HCH3   0.038
  ILE  HD13  H  HCH3   0.038
  ILE  CG2   C  CH3   -0.114
  ILE  HG21  H  HCH3   0.038
  ILE  HG22  H  HCH3   0.038
  ILE  HG23  H  HCH3   0.038
  ILE  C     C  C      0.318
  ILE  O     O  O     -0.422

loop_
  _chem_comp_tree.comp_id
  _chem_comp_tree.atom_id
  _chem_comp_tree.atom_back
  _chem_comp_tree.atom_forward
  _chem_comp_tree.connect_type
  ILE  N     n/a  CA    START
  ILE  H     N    .     .
  ILE  CA    N    C     .
  ILE  HA    CA   .     .
  ILE  CB    CA   CG2   .
  ILE  HB    CB   .     .
  ILE  CG1   CB   CD1   .
  ILE  HG11  CG1  .     .
  ILE  HG12  CG1  .     .
  ILE  CD1   CG1  HD13  .
  ILE  HD11  CD1  .     .
  ILE  HD12  CD1  .     .
  ILE  HD13  CD1  .     .
  ILE  CG2   CB   HG23  .
  ILE  HG21  CG2  .     .
  ILE  HG22  CG2  .     .
  ILE  HG23  CG2  .     .
  ILE  C     CA   .     END
  ILE  O     C    .     .

loop_
  _chem_comp_bond.comp_id
  _chem_comp_bond.atom_id_1
  _chem_comp_bond.atom_id_2
  _chem_comp_bond.type
  _chem_comp_bond.value_dist
  _chem_comp_bond.value_dist_esd
  _chem_comp_bond.value_dist_neutron
  ILE  N    H     coval  0.860  0.020  1.020
  ILE  N    CA    coval  1.458  0.019  1.458
  ILE  CA   HA    coval  0.970  0.020  1.090
  ILE  CA   CB    coval  1.540  0.027  1.540
  ILE  CB   HB    coval  0.970  0.020  1.090
  ILE  CB   CG1   coval  1.530  0.020  1.530
  ILE  CG1  HG11  coval  0.970  0.020  1.090
  ILE  CG1  HG12  coval  0.970  0.020  1.090
  ILE  CG1  CD1   coval  1.513  0.039  1.513
  ILE  CD1  HD11  coval  0.970  0.020  1.090
  ILE  CD1  HD12  coval  0.970  0.020  1.090
  ILE  CD1  HD13  coval  0.970  0.020  1.090
  ILE  CB   CG2   coval  1.521  0.033  1.521
  ILE  CG2  HG21  coval  0.970  0.020  1.090
  ILE  CG2  HG22  coval  0.970  0.020  1.090
  ILE  CG2  HG23  coval  0.970  0.020  1.090
  ILE  CA   C     coval  1.525  0.021  1.525
  ILE  C    O     coval  1.231  0.020  1.231

loop_
  _chem_comp_angle.comp_id
  _chem_comp_angle.atom_id_1
  _chem_comp_angle.atom_id_2
  _chem_comp_angle.atom_id_3
  _chem_comp_angle.value_angle
  _chem_comp_angle.value_angle_esd
  ILE  H     N    CA    114.000  3.000
  ILE  HA    CA   CB    109.000  3.000
  ILE  CB    CA   C     111.600  2.000
  ILE  HA    CA   C     109.000  3.000
  ILE  N     CA   HA    110.000  3.000
  ILE  N     CA   CB    111.500  1.700
  ILE  HB    CB   CG1   109.000  3.000
  ILE  CG1   CB   CG2   110.700  3.000
  ILE  HB    CB   CG2   109.000  3.000
  ILE  CA    CB   HB    109.000  3.000
  ILE  CA    CB   CG1   110.400  1.700
  ILE  HG11  CG1  HG12  110.000  3.000
  ILE  HG12  CG1  CD1   108.000  3.000
  ILE  HG11  CG1  CD1   108.000  3.000
  ILE  CB    CG1  HG11  109.000  3.000
  ILE  CB    CG1  HG12  109.000  3.000
  ILE  CB    CG1  CD1   113.800  2.100
  ILE  HD11  CD1  HD12  110.000  3.000
  ILE  HD12  CD1  HD13  110.000  3.000
  ILE  HD11  CD1  HD13  110.000  3.000
  ILE  CG1   CD1  HD11  109.000  3.000
  ILE  CG1   CD1  HD12  109.000  3.000
  ILE  CG1   CD1  HD13  109.000  3.000
  ILE  CA    CB   CG2   110.500  1.700
  ILE  HG21  CG2  HG22  110.000  3.000
  ILE  HG22  CG2  HG23  110.000  3.000
  ILE  HG21  CG2  HG23  110.000  3.000
  ILE  CB    CG2  HG21  109.000  3.000
  ILE  CB    CG2  HG22  109.000  3.000
  ILE  CB    CG2  HG23  109.000  3.000
  ILE  N     CA   C     111.000  2.800
  ILE  CA    C    O     120.800  1.700

loop_
  _chem_comp_tor.comp_id
  _chem_comp_tor.id
  _chem_comp_tor.atom_id_1
  _chem_comp_tor.atom_id_2
  _chem_comp_tor.atom_id_3
  _chem_comp_tor.atom_id_4
  _chem_comp_tor.value_angle
  _chem_comp_tor.value_angle_esd
  _chem_comp_tor.period
  ILE  chi1  N   CA   CB   CG1   180.000  15.000  3
  ILE  chi2  CA  CB   CG1  CD1   180.000  15.000  3
  ILE  hh1   CB  CG1  CD1  HD13   60.000  30.000  3
  ILE  hh2   CA  CB   CG2  HG23   60.000  30.000  3

loop_
  _chem_comp_chir.comp_id
  _chem_comp_chir.id
  _chem_comp_chir.atom_id_centre
  _chem_comp_chir.atom_id_1
  _chem_comp_chir.atom_id_2
  _chem_comp_chir.atom_id_3
  _chem_comp_chir.volume_sign
  ILE  chir_01  CA  N   CB   C    negativ
  ILE  chir_02  CB  CA  CG1  CG2  positiv

loop_
  _chem_comp_rotamer_info.comp_id
  _chem_comp_rotamer_info.phil_str
  ILE  
;
tor_ids = chi1 chi2 hh1 hh2
tor_atom_ids = chi1 N CA CB CG1
tor_atom_ids = chi2 CA CB CG1 CD1
rotamer {
 id = pp
 frequency_annotation = "<1%"
 frequency = 0.0035
 angles = 57.9 84.3 60 60
}
rotamer {
 id = pt
 frequency = 0.1230
 angles = 62.1 170.3 60 60
}
rotamer {
 id = tt
 frequency = 0.0580
 angles = -169.6 166.6 60 60
}
rotamer {
 id = tp
 frequency = 0.0263
 angles = -167.3 65.8 60 60
}
rotamer {
 id = mm
 frequency = 0.1571
 angles = -59.0 -61.1 60 60
}
rotamer {
 id = mt
 frequency = 0.6203
 angles = -63.0 169.2 60 60
}
rotamer {
 id = mp
 frequency_annotation = "<1%"
 frequency = 0.0087
 angles = -62.7 88.7 60 60
}
;

data_comp_VAL
loop_
  _chem_comp_atom.comp_id
  _chem_comp_atom.atom_id
  _chem_comp_atom.type_symbol
  _chem_comp_atom.type_energy
  _chem_comp_atom.partial_charge
  VAL  N     N  NH1   -0.204
  VAL  H     H  HNH1   0.204
  VAL  CA    C  CH1    0.058
  VAL  HA    H  HCH1   0.046
  VAL  CB    C  CH1   -0.038
  VAL  HB    H  HCH1   0.038
  VAL  CG1   C  CH3   -0.114
  VAL  HG11  H  HCH3   0.038
  VAL  HG12  H  HCH3   0.038
  VAL  HG13  H  HCH3   0.038
  VAL  CG2   C  CH3   -0.114
  VAL  HG21  H  HCH3   0.038
  VAL  HG22  H  HCH3   0.038
  VAL  HG23  H  HCH3   0.038
  VAL  C     C  C      0.318
  VAL  O     O  O     -0.422

loop_
  _chem_comp_tree.comp_id
  _chem_comp_tree.atom_id
  _chem_comp_tree.atom_back
  _chem_comp_tree.atom_forward
  _chem_comp_tree.connect_type
  VAL  N     n/a  CA    START
  VAL  H     N    .     .
  VAL  CA    N    C     .
  VAL  HA    CA   .     .
  VAL  CB    CA   CG2   .
  VAL  HB    CB   .     .
  VAL  CG1   CB   HG13  .
  VAL  HG11  CG1  .     .
  VAL  HG12  CG1  .     .
  VAL  HG13  CG1  .     .
  VAL  CG2   CB   HG23  .
  VAL  HG21  CG2  .     .
  VAL  HG22  CG2  .     .
  VAL  HG23  CG2  .     .
  VAL  C     CA   .     END
  VAL  O     C    .     .

loop_
  _chem_comp_bond.comp_id
  _chem_comp_bond.atom_id_1
  _chem_comp_bond.atom_id_2
  _chem_comp_bond.type
  _chem_comp_bond.value_dist
  _chem_comp_bond.value_dist_esd
  _chem_comp_bond.value_dist_neutron
  VAL  N    H     coval  0.860  0.020  1.020
  VAL  N    CA    coval  1.458  0.019  1.458
  VAL  CA   HA    coval  0.970  0.020  1.090
  VAL  CA   CB    coval  1.540  0.027  1.540
  VAL  CB   HB    coval  0.970  0.020  1.090
  VAL  CB   CG1   coval  1.521  0.033  1.521
  VAL  CG1  HG11  coval  0.970  0.020  1.090
  VAL  CG1  HG12  coval  0.970  0.020  1.090
  VAL  CG1  HG13  coval  0.970  0.020  1.090
  VAL  CB   CG2   coval  1.521  0.033  1.521
  VAL  CG2  HG21  coval  0.970  0.020  1.090
  VAL  CG2  HG22  coval  0.970  0.020  1.090
  VAL  CG2  HG23  coval  0.970  0.020  1.090
  VAL  CA   C     coval  1.525  0.021  1.525
  VAL  C    O     coval  1.231  0.020  1.231

loop_
  _chem_comp_angle.comp_id
  _chem_comp_angle.atom_id_1
  _chem_comp_angle.atom_id_2
  _chem_comp_angle.atom_id_3
  _chem_comp_angle.value_angle
  _chem_comp_angle.value_angle_esd
  VAL  H     N    CA    114.000  3.000
  VAL  HA    CA   CB    109.000  3.000
  VAL  CB    CA   C     111.400  1.900
  VAL  HA    CA   C     109.000  3.000
  VAL  N     CA   HA    110.000  3.000
  VAL  N     CA   CB    111.500  1.700
  VAL  HB    CB   CG1   108.000  3.000
  VAL  CG1   CB   CG2   110.800  2.200
  VAL  HB    CB   CG2   108.000  3.000
  VAL  CA    CB   HB    109.000  3.000
  VAL  CA    CB   CG1   110.400  1.700
  VAL  HG11  CG1  HG12  110.000  3.000
  VAL  HG12  CG1  HG13  110.000  3.000
  VAL  HG11  CG1  HG13  110.000  3.000
  VAL  CB    CG1  HG11  109.000  3.000
  VAL  CB    CG1  HG12  109.000  3.000
  VAL  CB    CG1  HG13  109.000  3.000
  VAL  CA    CB   CG2   110.400  1.700
  VAL  HG21  CG2  HG22  110.000  3.000
  VAL  HG22  CG2  HG23  110.000  3.000
  VAL  HG21  CG2  HG23  110.000  3.000
  VAL  CB    CG2  HG21  109.000  3.000
  VAL  CB    CG2  HG22  109.000  3.000
  VAL  CB    CG2  HG23  109.000  3.000
  VAL  N     CA   C     111.000  2.800
  VAL  CA    C    O     120.800  1.700

loop_
  _chem_comp_tor.comp_id
  _chem_comp_tor.id
  _chem_comp_tor.atom_id_1
  _chem_comp_tor.atom_id_2
  _chem_comp_tor.atom_id_3
  _chem_comp_tor.atom_id_4
  _chem_comp_tor.value_angle
  _chem_comp_tor.value_angle_esd
  _chem_comp_tor.period
  VAL  chi1  N   CA  CB   CG1   180.000  15.000  3
  VAL  hh1   CA  CB  CG1  HG13   60.000  30.000  2
  VAL  hh2   CA  CB  CG2  HG23   60.000  30.000  2

loop_
  _chem_comp_chir.comp_id
  _chem_comp_chir.id
  _chem_comp_chir.atom_id_centre
  _chem_comp_chir.atom_id_1
  _chem_comp_chir.atom_id_2
  _chem_comp_chir.atom_id_3
  _chem_comp_chir.volume_sign
  VAL  chir_01  CA  N   CB   C    negativ
  VAL  chir_02  CB  CA  CG1  CG2  negativ

loop_
  _chem_comp_rotamer_info.comp_id
  _chem_comp_rotamer_info.phil_str
  VAL  
;
tor_ids = chi1 hh1 hh2
tor_atom_ids = chi1 N CA CB CG1
rotamer {
 id = p
 frequency = 0.0619
 angles = 64.9 60 60
}
rotamer {
 id = t
 frequency = 0.7560
 angles = 175.7 60 60
}
rotamer {
 id = m
 frequency = 0.1791
 angles = -61.9 60 60
}
;

data_comp_GLY
loop_
  _chem_comp_atom.comp_id
  _chem_comp_atom.atom_id
  _chem_comp_atom.type_symbol
  _chem_comp_atom.type_energy
  _chem_comp_atom.partial_charge
  GLY  N    N  NH1   -0.204
  GLY  H    H  HNH1   0.204
  GLY  CA   C  CH2    0.002
  GLY  HA1  H  HCH2   0.051
  GLY  HA2  H  HCH2   0.051
  GLY  C    C  C      0.318
  GLY  O    O  O     -0.422

loop_
  _chem_comp_tree.comp_id
  _chem_comp_tree.atom_id
  _chem_comp_tree.atom_back
  _chem_comp_tree.atom_forward
  _chem_comp_tree.connect_type
  GLY  N    n/a  CA  START
  GLY  H    N    .   .
  GLY  CA   N    C   .
  GLY  HA1  CA   .   .
  GLY  HA2  CA   .   .
  GLY  C    CA   .   END
  GLY  O    C    .   .

loop_
  _chem_comp_bond.comp_id
  _chem_comp_bond.atom_id_1
  _chem_comp_bond.atom_id_2
  _chem_comp_bond.type
  _chem_comp_bond.value_dist
  _chem_comp_bond.value_dist_esd
  _chem_comp_bond.value_dist_neutron
  GLY  N   H    coval  0.860  0.020  1.020
  GLY  N   CA   coval  1.451  0.016  1.451
  GLY  CA  HA1  coval  0.970  0.020  1.090
  GLY  CA  HA2  coval  0.970  0.020  1.090
  GLY  CA  C    coval  1.516  0.018  1.516
  GLY  C   O    coval  1.231  0.020  1.231

loop_
  _chem_comp_angle.comp_id
  _chem_comp_angle.atom_id_1
  _chem_comp_angle.atom_id_2
  _chem_comp_angle.atom_id_3
  _chem_comp_angle.value_angle
  _chem_comp_angle.value_angle_esd
  GLY  H    N   CA   114.000  3.000
  GLY  HA1  CA  HA2  109.000  3.000
  GLY  HA2  CA  C    109.000  3.000
  GLY  HA1  CA  C    109.000  3.000
  GLY  N    CA  HA1  110.000  3.000
  GLY  N    CA  HA2  110.000  3.000
  GLY  N    CA  C    113.300  2.900
  GLY  CA   C   O    120.800  2.100

data_comp_TYR
loop_
  _chem_comp_atom.comp_id
  _chem_comp_atom.atom_id
  _chem_comp_atom.type_symbol
  _chem_comp_atom.type_energy
  _chem_comp_atom.partial_charge
  TYR  N    N  NH1   -0.204
  TYR  H    H  HNH1   0.204
  TYR  CA   C  CH1    0.058
  TYR  HA   H  HCH1   0.046
  TYR  CB   C  CH2   -0.054
  TYR  HB1  H  HCH2   0.049
  TYR  HB2  H  HCH2   0.049
  TYR  CG   C  CR6   -0.044
  TYR  CD1  C  CR16  -0.053
  TYR  HD1  H  HCR6   0.053
  TYR  CE1  C  CR16  -0.099
  TYR  HE1  H  HCR6   0.054
  TYR  CZ   C  CR6    0.176
  TYR  OH   O  OH1   -0.391
  TYR  HH   H  HOH1   0.305
  TYR  CE2  C  CR16  -0.099
  TYR  HE2  H  HCR6   0.054
  TYR  CD2  C  CR16  -0.053
  TYR  HD2  H  HCR6   0.053
  TYR  C    C  C      0.318
  TYR  O    O  O     -0.422

loop_
  _chem_comp_tree.comp_id
  _chem_comp_tree.atom_id
  _chem_comp_tree.atom_back
  _chem_comp_tree.atom_forward
  _chem_comp_tree.connect_type
  TYR  N    n/a  CA   START
  TYR  H    N    .    .
  TYR  CA   N    C    .
  TYR  HA   CA   .    .
  TYR  CB   CA   CG   .
  TYR  HB1  CB   .    .
  TYR  HB2  CB   .    .
  TYR  CG   CB   CD1  .
  TYR  CD1  CG   CE1  .
  TYR  HD1  CD1  .    .
  TYR  CE1  CD1  CZ   .
  TYR  HE1  CE1  .    .
  TYR  CZ   CE1  CE2  .
  TYR  OH   CZ   HH   .
  TYR  HH   OH   .    .
  TYR  CE2  CZ   CD2  .
  TYR  HE2  CE2  .    .
  TYR  CD2  CE2  HD2  .
  TYR  HD2  CD2  .    .
  TYR  C    CA   .    END
  TYR  O    C    .    .
  TYR  CD2  CG   .    ADD

loop_
  _chem_comp_bond.comp_id
  _chem_comp_bond.atom_id_1
  _chem_comp_bond.atom_id_2
  _chem_comp_bond.type
  _chem_comp_bond.value_dist
  _chem_comp_bond.value_dist_esd
  _chem_comp_bond.value_dist_neutron
  TYR  N    H    coval  0.860  0.020  1.020
  TYR  N    CA   coval  1.458  0.019  1.458
  TYR  CA   HA   coval  0.970  0.020  1.090
  TYR  CA   CB   coval  1.530  0.020  1.530
  TYR  CB   HB1  coval  0.970  0.020  1.090
  TYR  CB   HB2  coval  0.970  0.020  1.090
  TYR  CB   CG   coval  1.512  0.022  1.512
  TYR  CG   CD2  coval  1.389  0.021  1.389
  TYR  CG   CD1  coval  1.389  0.021  1.389
  TYR  CD1  HD1  coval  0.930  0.020  1.080
  TYR  CD1  CE1  coval  1.382  0.030  1.382
  TYR  CE1  HE1  coval  0.930  0.020  1.080
  TYR  CE1  CZ   coval  1.378  0.024  1.378
  TYR  CZ   OH   coval  1.376  0.021  1.376
  TYR  OH   HH   coval  0.840  0.020  0.980
  TYR  CZ   CE2  coval  1.378  0.024  1.378
  TYR  CE2  HE2  coval  0.930  0.020  1.080
  TYR  CE2  CD2  coval  1.382  0.030  1.382
  TYR  CD2  HD2  coval  0.930  0.020  1.080
  TYR  CA   C    coval  1.525  0.021  1.525
  TYR  C    O    coval  1.231  0.020  1.231

loop_
  _chem_comp_angle.comp_id
  _chem_comp_angle.atom_id_1
  _chem_comp_angle.atom_id_2
  _chem_comp_angle.atom_id_3
  _chem_comp_angle.value_angle
  _chem_comp_angle.value_angle_esd
  TYR  H    N    CA   114.000  3.000
  TYR  HA   CA   CB   109.000  3.000
  TYR  CB   CA   C    110.100  1.900
  TYR  HA   CA   C    109.000  3.000
  TYR  N    CA   HA   110.000  3.000
  TYR  N    CA   CB   110.500  1.700
  TYR  HB1  CB   HB2  110.000  3.000
  TYR  HB2  CB   CG   108.000  3.000
  TYR  HB1  CB   CG   108.000  3.000
  TYR  CA   CB   HB1  109.000  3.000
  TYR  CA   CB   HB2  109.000  3.000
  TYR  CA   CB   CG   113.900  1.800
  TYR  CB   CG   CD2  120.800  1.500
  TYR  CD1  CG   CD2  118.100  1.500
  TYR  CB   CG   CD1  120.800  1.500
  TYR  HD1  CD1  CE1  119.400  3.000
  TYR  CG   CD1  HD1  119.400  3.000
  TYR  CG   CD1  CE1  121.200  1.500
  TYR  HD2  CD2  CE2  119.400  3.000
  TYR  CG   CD2  HD2  119.400  3.000
  TYR  CG   CD2  CE2  121.200  1.500
  TYR  HE1  CE1  CZ   120.200  3.000
  TYR  CD1  CE1  HE1  120.200  3.000
  TYR  CD1  CE1  CZ   119.600  1.800
  TYR  OH   CZ   CE2  119.900  3.000
  TYR  CE1  CZ   OH   119.900  3.000
  TYR  CZ   OH   HH   110.000  3.000
  TYR  CE1  CZ   CE2  120.300  2.000
  TYR  HE2  CE2  CD2  120.200  3.000
  TYR  CZ   CE2  HE2  120.200  3.000
  TYR  CZ   CE2  CD2  119.600  1.800
  TYR  N    CA   C    111.000  2.800
  TYR  CA   C    O    120.800  1.700

loop_
  _chem_comp_tor.comp_id
  _chem_comp_tor.id
  _chem_comp_tor.atom_id_1
  _chem_comp_tor.atom_id_2
  _chem_comp_tor.atom_id_3
  _chem_comp_tor.atom_id_4
  _chem_comp_tor.value_angle
  _chem_comp_tor.alt_value_angle
  _chem_comp_tor.value_angle_esd
  _chem_comp_tor.period
  TYR  chi1      N    CA   CB   CG   180.000  .        15.000  3
  TYR  chi2      CA   CB   CG   CD1   90.000  160,-20  20.000  2
  TYR  CONST_01  CB   CG   CD1  CE1  180.000  .         0.000  0
  TYR  CONST_02  CG   CD1  CE1  CZ     0.000  .         0.000  0
  TYR  CONST_03  CD1  CE1  CZ   CE2    0.000  .         0.000  0
  TYR  hh1       CE1  CZ   OH   HH   180.000  .        30.000  2
  TYR  CONST_04  CE1  CZ   CE2  CD2    0.000  .         0.000  0
  TYR  CONST_05  CZ   CE2  CD2  CG     0.000  .         0.000  0
  TYR  CONST_06  HD1  CD1  CG   CD2  180.000  .         5.000  0
  TYR  CONST_07  HD2  CD2  CG   CD1  180.000  .         5.000  0
  TYR  CONST_08  HE1  CE1  CD1  CG   180.000  .         5.000  0
  TYR  CONST_09  HE2  CE2  CD2  CG   180.000  .         5.000  0
  TYR  CONST_10  OH   CZ   CE1  CD1  180.000  .         5.000  0

loop_
  _chem_comp_chir.comp_id
  _chem_comp_chir.id
  _chem_comp_chir.atom_id_centre
  _chem_comp_chir.atom_id_1
  _chem_comp_chir.atom_id_2
  _chem_comp_chir.atom_id_3
  _chem_comp_chir.volume_sign
  TYR  chir_01  CA  N  CB  C  negativ

loop_
  _chem_comp_plane_atom.comp_id
  _chem_comp_plane_atom.plane_id
  _chem_comp_plane_atom.atom_id
  _chem_comp_plane_atom.dist_esd
  TYR  plan  CB   0.020
  TYR  plan  CG   0.020
  TYR  plan  CD1  0.020
  TYR  plan  CE1  0.020
  TYR  plan  CZ   0.020
  TYR  plan  CE2  0.020
  TYR  plan  CD2  0.020
  TYR  plan  OH   0.020
  TYR  plan  HD1  0.020
  TYR  plan  HE1  0.020
  TYR  plan  HE2  0.020
  TYR  plan  HD2  0.020

loop_
  _chem_comp_rotamer_info.comp_id
  _chem_comp_rotamer_info.phil_str
  TYR  
;
tor_ids = chi1 chi2 hh1
tor_atom_ids = chi1 N CA CB CG
tor_atom_ids = chi2 CA CB CG CD1
rotamer {
 id = p90
 frequency = 0.1155
 angles = 63.6 -89.7 180
}
rotamer {
 id = t80
 frequency = 0.3457
 angles = -178.3 75.8 180
}
rotamer {
 id = m-10
 frequency = 0.0556
 angles = -68.1 -14.7 180
}
rotamer {
 id = m-80
 frequency = 0.4798
 angles = -66.8 -80.6 180
}
;

data_comp_THR
loop_
  _chem_comp_atom.comp_id
  _chem_comp_atom.atom_id
  _chem_comp_atom.type_symbol
  _chem_comp_atom.type_energy
  _chem_comp_atom.partial_charge
  THR  N     N  NH1   -0.204
  THR  H     H  HNH1   0.204
  THR  CA    C  CH1    0.058
  THR  HA    H  HCH1   0.046
  THR  CB    C  CH1    0.089
  THR  HB    H  HCH1   0.050
  THR  OG1   O  OH1   -0.441
  THR  HG1   H  HOH1   0.302
  THR  CG2   C  CH3   -0.120
  THR  HG21  H  HCH3   0.040
  THR  HG22  H  HCH3   0.040
  THR  HG23  H  HCH3   0.040
  THR  C     C  C      0.318
  THR  O     O  O     -0.422

loop_
  _chem_comp_tree.comp_id
  _chem_comp_tree.atom_id
  _chem_comp_tree.atom_back
  _chem_comp_tree.atom_forward
  _chem_comp_tree.connect_type
  THR  N     n/a  CA    START
  THR  H     N    .     .
  THR  CA    N    C     .
  THR  HA    CA   .     .
  THR  CB    CA   CG2   .
  THR  HB    CB   .     .
  THR  OG1   CB   HG1   .
  THR  HG1   OG1  .     .
  THR  CG2   CB   HG23  .
  THR  HG21  CG2  .     .
  THR  HG22  CG2  .     .
  THR  HG23  CG2  .     .
  THR  C     CA   .     END
  THR  O     C    .     .

loop_
  _chem_comp_bond.comp_id
  _chem_comp_bond.atom_id_1
  _chem_comp_bond.atom_id_2
  _chem_comp_bond.type
  _chem_comp_bond.value_dist
  _chem_comp_bond.value_dist_esd
  _chem_comp_bond.value_dist_neutron
  THR  N    H     coval  0.860  0.020  1.020
  THR  N    CA    coval  1.458  0.019  1.458
  THR  CA   HA    coval  0.970  0.020  1.090
  THR  CA   CB    coval  1.540  0.027  1.540
  THR  CB   HB    coval  0.970  0.020  1.090
  THR  CB   OG1   coval  1.433  0.016  1.433
  THR  OG1  HG1   coval  0.840  0.020  0.980
  THR  CB   CG2   coval  1.521  0.033  1.521
  THR  CG2  HG21  coval  0.970  0.020  1.090
  THR  CG2  HG22  coval  0.970  0.020  1.090
  THR  CG2  HG23  coval  0.970  0.020  1.090
  THR  CA   C     coval  1.525  0.021  1.525
  THR  C    O     coval  1.231  0.020  1.231

loop_
  _chem_comp_angle.comp_id
  _chem_comp_angle.atom_id_1
  _chem_comp_angle.atom_id_2
  _chem_comp_angle.atom_id_3
  _chem_comp_angle.value_angle
  _chem_comp_angle.value_angle_esd
  THR  H     N    CA    114.000  3.000
  THR  HA    CA   CB    109.000  3.000
  THR  CB    CA   C     109.100  2.200
  THR  HA    CA   C     109.000  3.000
  THR  N     CA   HA    110.000  3.000
  THR  N     CA   CB    111.500  1.700
  THR  HB    CB   OG1   109.000  3.000
  THR  OG1   CB   CG2   109.300  2.000
  THR  HB    CB   CG2   108.000  3.000
  THR  CA    CB   HB    109.000  3.000
  THR  CA    CB   OG1   109.600  1.500
  THR  CB    OG1  HG1   110.000  3.000
  THR  CA    CB   CG2   110.500  1.700
  THR  HG21  CG2  HG22  109.000  3.000
  THR  HG22  CG2  HG23  109.000  3.000
  THR  HG21  CG2  HG23  109.000  3.000
  THR  CB    CG2  HG21  110.000  3.000
  THR  CB    CG2  HG22  110.000  3.000
  THR  CB    CG2  HG23  110.000  3.000
  THR  N     CA   C     111.000  2.800
  THR  CA    C    O     120.800  1.700

loop_
  _chem_comp_tor.comp_id
  _chem_comp_tor.id
  _chem_comp_tor.atom_id_1
  _chem_comp_tor.atom_id_2
  _chem_comp_tor.atom_id_3
  _chem_comp_tor.atom_id_4
  _chem_comp_tor.value_angle
  _chem_comp_tor.value_angle_esd
  _chem_comp_tor.period
  THR  chi1  N   CA  CB   OG1   180.000  15.000  3
  THR  hh1   CA  CB  OG1  HG1   180.000  30.000  3
  THR  hh2   CA  CB  CG2  HG23   60.000  30.000  3

loop_
  _chem_comp_chir.comp_id
  _chem_comp_chir.id
  _chem_comp_chir.atom_id_centre
  _chem_comp_chir.atom_id_1
  _chem_comp_chir.atom_id_2
  _chem_comp_chir.atom_id_3
  _chem_comp_chir.volume_sign
  THR  chir_01  CA  N   CB   C    negativ
  THR  chir_02  CB  CA  OG1  CG2  positiv

loop_
  _chem_comp_rotamer_info.comp_id
  _chem_comp_rotamer_info.phil_str
  THR  
;
tor_ids = chi1 hh1 hh2
tor_atom_ids = chi1 N CA CB OG1
rotamer {
 id = p
 frequency = 0.4812
 angles = 61.4 180 60
}
rotamer {
 id = t
 frequency = 0.0696
 angles = -172.7 180 60
}
rotamer {
 id = m
 frequency = 0.4461
 angles = -60.1 180 60
}
;

data_comp_CYS
loop_
  _chem_comp_atom.comp_id
  _chem_comp_atom.atom_id
  _chem_comp_atom.type_symbol
  _chem_comp_atom.type_energy
  _chem_comp_atom.partial_charge
  CYS  N    N  NH1   -0.204
  CYS  H    H  HNH1   0.204
  CYS  CA   C  CH1    0.058
  CYS  HA   H  HCH1   0.046
  CYS  CB   C  CH2   -0.096
  CYS  HB1  H  HCH2   0.046
  CYS  HB2  H  HCH2   0.058
  CYS  SG   S  S      0.004
  CYS  HG   H  H      0.000
  CYS  C    C  C      0.318
  CYS  O    O  O     -0.422

loop_
  _chem_comp_tree.comp_id
  _chem_comp_tree.atom_id
  _chem_comp_tree.atom_back
  _chem_comp_tree.atom_forward
  _chem_comp_tree.connect_type
  CYS  N    n/a  CA  START
  CYS  H    N    .   .
  CYS  CA   N    C   .
  CYS  HA   CA   .   .
  CYS  CB   CA   SG  .
  CYS  HB1  CB   .   .
  CYS  HB2  CB   .   .
  CYS  SG   CB   .   .
  CYS  HG   SG   .   .
  CYS  C    CA   .   END
  CYS  O    C    .   .

loop_
  _chem_comp_bond.comp_id
  _chem_comp_bond.atom_id_1
  _chem_comp_bond.atom_id_2
  _chem_comp_bond.type
  _chem_comp_bond.value_dist
  _chem_comp_bond.value_dist_esd
  _chem_comp_bond.value_dist_neutron
  CYS  N   H    coval  0.860  0.020  1.020
  CYS  N   CA   coval  1.458  0.019  1.458
  CYS  CA  HA   coval  0.970  0.020  1.090
  CYS  CA  CB   coval  1.530  0.020  1.530
  CYS  CB  HB1  coval  0.970  0.020  1.090
  CYS  CB  HB2  coval  0.970  0.020  1.090
  CYS  CB  SG   coval  1.808  0.033  1.808
  CYS  HG  SG   coval  1.200  0.020  1.300
  CYS  CA  C    coval  1.525  0.021  1.525
  CYS  C   O    coval  1.231  0.020  1.231

loop_
  _chem_comp_angle.comp_id
  _chem_comp_angle.atom_id_1
  _chem_comp_angle.atom_id_2
  _chem_comp_angle.atom_id_3
  _chem_comp_angle.value_angle
  _chem_comp_angle.value_angle_esd
  CYS  H    N   CA   114.000  3.000
  CYS  HA   CA  CB   109.000  3.000
  CYS  CB   CA  C    110.100  1.900
  CYS  HA   CA  C    109.000  3.000
  CYS  N    CA  HA   110.000  3.000
  CYS  N    CA  CB   110.500  1.700
  CYS  HB1  CB  HB2  110.000  3.000
  CYS  HB2  CB  SG   108.000  3.000
  CYS  HB1  CB  SG   108.000  3.000
  CYS  CA   CB  HB1  109.000  3.000
  CYS  CA   CB  HB2  109.000  3.000
  CYS  CA   CB  SG   114.400  2.300
  CYS  CB   SG  HG   109.000  5.000
  CYS  N    CA  C    111.000  2.800
  CYS  CA   C   O    120.800  1.700

loop_
  _chem_comp_tor.comp_id
  _chem_comp_tor.id
  _chem_comp_tor.atom_id_1
  _chem_comp_tor.atom_id_2
  _chem_comp_tor.atom_id_3
  _chem_comp_tor.atom_id_4
  _chem_comp_tor.value_angle
  _chem_comp_tor.value_angle_esd
  _chem_comp_tor.period
  CYS  chi1  N   CA  CB  SG  180.000  15.000  3
  CYS  chi2  CA  CB  SG  HG  180.000  15.000  3

loop_
  _chem_comp_chir.comp_id
  _chem_comp_chir.id
  _chem_comp_chir.atom_id_centre
  _chem_comp_chir.atom_id_1
  _chem_comp_chir.atom_id_2
  _chem_comp_chir.atom_id_3
  _chem_comp_chir.volume_sign
  CYS  chir_01  CA  N  CB  C  negativ

loop_
  _chem_comp_rotamer_info.comp_id
  _chem_comp_rotamer_info.phil_str
  CYS  
;
tor_ids = chi1 chi2
tor_atom_ids = chi1 N CA CB SG
rotamer {
 id = p
 frequency = 0.1767
 angles = 64.5 180
}
rotamer {
 id = t
 frequency = 0.2633
 angles = -177.6 180
}
rotamer {
 id = m
 frequency = 0.5573
 angles = -65.4 180
}
;

data_comp_ALA
loop_
  _chem_comp_atom.comp_id
  _chem_comp_atom.atom_id
  _chem_comp_atom.type_symbol
  _chem_comp_atom.type_energy
  _chem_comp_atom.partial_charge
  ALA  N    N  NH1   -0.204
  ALA  H    H  HNH1   0.204
  ALA  CA   C  CH1    0.058
  ALA  HA   H  HCH1   0.046
  ALA  CB   C  CH3   -0.120
  ALA  HB1  H  HCH3   0.040
  ALA  HB2  H  HCH3   0.040
  ALA  HB3  H  HCH3   0.040
  ALA  C    C  C      0.318
  ALA  O    O  O     -0.422

loop_
  _chem_comp_tree.comp_id
  _chem_comp_tree.atom_id
  _chem_comp_tree.atom_back
  _chem_comp_tree.atom_forward
  _chem_comp_tree.connect_type
  ALA  N    n/a  CA   START
  ALA  H    N    .    .
  ALA  CA   N    C    .
  ALA  HA   CA   .    .
  ALA  CB   CA   HB3  .
  ALA  HB1  CB   .    .
  ALA  HB2  CB   .    .
  ALA  HB3  CB   .    .
  ALA  C    CA   .    END
  ALA  O    C    .    .

loop_
  _chem_comp_bond.comp_id
  _chem_comp_bond.atom_id_1
  _chem_comp_bond.atom_id_2
  _chem_comp_bond.type
  _chem_comp_bond.value_dist
  _chem_comp_bond.value_dist_esd
  _chem_comp_bond.value_dist_neutron
  ALA  N   H    single  0.860  0.020  1.020
  ALA  N   CA   single  1.458  0.019  1.458
  ALA  CA  HA   single  0.970  0.020  1.090
  ALA  CA  CB   single  1.521  0.033  1.521
  ALA  CB  HB1  single  0.970  0.020  1.090
  ALA  CB  HB2  single  0.970  0.020  1.090
  ALA  CB  HB3  single  0.970  0.020  1.090
  ALA  CA  C    single  1.525  0.021  1.525
  ALA  C   O    double  1.231  0.020  1.231

loop_
  _chem_comp_angle.comp_id
  _chem_comp_angle.atom_id_1
  _chem_comp_angle.atom_id_2
  _chem_comp_angle.atom_id_3
  _chem_comp_angle.value_angle
  _chem_comp_angle.value_angle_esd
  ALA  H    N   CA   114.000  3.000
  ALA  HA   CA  CB   109.000  3.000
  ALA  CB   CA  C    110.500  1.500
  ALA  HA   CA  C    109.000  3.000
  ALA  N    CA  HA   110.000  3.000
  ALA  N    CA  CB   110.400  1.500
  ALA  HB1  CB  HB2  110.000  3.000
  ALA  HB2  CB  HB3  110.000  3.000
  ALA  HB1  CB  HB3  110.000  3.000
  ALA  CA   CB  HB1  109.000  3.000
  ALA  CA   CB  HB2  109.000  3.000
  ALA  CA   CB  HB3  109.000  3.000
  ALA  N    CA  C    111.000  2.800
  ALA  CA   C   O    120.800  1.700

loop_
  _chem_comp_tor.comp_id
  _chem_comp_tor.id
  _chem_comp_tor.atom_id_1
  _chem_comp_tor.atom_id_2
  _chem_comp_tor.atom_id_3
  _chem_comp_tor.atom_id_4
  _chem_comp_tor.value_angle
  _chem_comp_tor.value_angle_esd
  _chem_comp_tor.period
  ALA  hh1  N  CA  CB  HB3  60.000  15.000  3

loop_
  _chem_comp_chir.comp_id
  _chem_comp_chir.id
  _chem_comp_chir.atom_id_centre
  _chem_comp_chir.atom_id_1
  _chem_comp_chir.atom_id_2
  _chem_comp_chir.atom_id_3
  _chem_comp_chir.volume_sign
  ALA  chir_01  CA  N  CB  C  negativ

data_comp_ASN
loop_
  _chem_comp_atom.comp_id
  _chem_comp_atom.atom_id
  _chem_comp_atom.type_symbol
  _chem_comp_atom.type_energy
  _chem_comp_atom.partial_charge
  ASN  N     N  NH1   -0.204
  ASN  H     H  HNH1   0.204
  ASN  CA    C  CH1    0.058
  ASN  HA    H  HCH1   0.046
  ASN  CB    C  CH2   -0.045
  ASN  HB1   H  HCH2   0.041
  ASN  HB2   H  HCH2   0.041
  ASN  CG    C  C      0.324
  ASN  OD1   O  O     -0.425
  ASN  ND2   N  NH2   -0.350
  ASN  HD21  H  HNH2   0.207
  ASN  HD22  H  HNH2   0.207
  ASN  C     C  C      0.318
  ASN  O     O  O     -0.422

loop_
  _chem_comp_tree.comp_id
  _chem_comp_tree.atom_id
  _chem_comp_tree.atom_back
  _chem_comp_tree.atom_forward
  _chem_comp_tree.connect_type
  ASN  N     n/a  CA    START
  ASN  H     N    .     .
  ASN  CA    N    C     .
  ASN  HA    CA   .     .
  ASN  CB    CA   CG    .
  ASN  HB1   CB   .     .
  ASN  HB2   CB   .     .
  ASN  CG    CB   ND2   .
  ASN  OD1   CG   .     .
  ASN  ND2   CG   HD22  .
  ASN  HD21  ND2  .     .
  ASN  HD22  ND2  .     .
  ASN  C     CA   .     END
  ASN  O     C    .     .

loop_
  _chem_comp_bond.comp_id
  _chem_comp_bond.atom_id_1
  _chem_comp_bond.atom_id_2
  _chem_comp_bond.type
  _chem_comp_bond.value_dist
  _chem_comp_bond.value_dist_esd
  _chem_comp_bond.value_dist_neutron
  ASN  N    H     coval  0.860  0.020  1.020
  ASN  N    CA    coval  1.458  0.019  1.458
  ASN  CA   HA    coval  0.970  0.020  1.090
  ASN  CA   CB    coval  1.530  0.020  1.530
  ASN  CB   HB1   coval  0.970  0.020  1.090
  ASN  CB   HB2   coval  0.970  0.020  1.090
  ASN  CB   CG    coval  1.516  0.025  1.516
  ASN  CG   OD1   coval  1.231  0.019  1.231
  ASN  CG   ND2   coval  1.328  0.021  1.328
  ASN  ND2  HD21  coval  0.860  0.020  1.020
  ASN  ND2  HD22  coval  0.860  0.020  1.020
  ASN  CA   C     coval  1.525  0.021  1.525
  ASN  C    O     coval  1.231  0.020  1.231

loop_
  _chem_comp_angle.comp_id
  _chem_comp_angle.atom_id_1
  _chem_comp_angle.atom_id_2
  _chem_comp_angle.atom_id_3
  _chem_comp_angle.value_angle
  _chem_comp_angle.value_angle_esd
  ASN  H     N    CA    114.000  3.000
  ASN  HA    CA   CB    109.000  3.000
  ASN  CB    CA   C     110.100  1.900
  ASN  HA    CA   C     109.000  3.000
  ASN  N     CA   HA    110.000  3.000
  ASN  N     CA   CB    110.500  1.700
  ASN  HB1   CB   HB2   110.000  3.000
  ASN  HB2   CB   CG    108.000  3.000
  ASN  HB1   CB   CG    108.000  3.000
  ASN  CA    CB   HB1   109.000  3.000
  ASN  CA    CB   HB2   109.000  3.000
  ASN  CA    CB   CG    112.600  1.000
  ASN  OD1   CG   ND2   122.600  1.000
  ASN  CB    CG   OD1   120.800  2.000
  ASN  CB    CG   ND2   116.400  1.500
  ASN  HD21  ND2  HD22  120.000  3.000
  ASN  CG    ND2  HD21  120.000  3.000
  ASN  CG    ND2  HD22  120.000  3.000
  ASN  N     CA   C     111.000  2.800
  ASN  CA    C    O     120.800  1.700

loop_
  _chem_comp_tor.comp_id
  _chem_comp_tor.id
  _chem_comp_tor.atom_id_1
  _chem_comp_tor.atom_id_2
  _chem_comp_tor.atom_id_3
  _chem_comp_tor.atom_id_4
  _chem_comp_tor.value_angle
  _chem_comp_tor.alt_value_angle
  _chem_comp_tor.value_angle_esd
  _chem_comp_tor.period
  ASN  chi1  N   CA  CB   CG    180.000  .           15.000  3
  ASN  chi2  CA  CB  CG   OD1    90.000  20,120,-30  20.000  2
  ASN  hh1   CB  CG  ND2  HD22  180.000  .           30.000  2

loop_
  _chem_comp_chir.comp_id
  _chem_comp_chir.id
  _chem_comp_chir.atom_id_centre
  _chem_comp_chir.atom_id_1
  _chem_comp_chir.atom_id_2
  _chem_comp_chir.atom_id_3
  _chem_comp_chir.volume_sign
  ASN  chir_01  CA  N  CB  C  negativ

loop_
  _chem_comp_plane_atom.comp_id
  _chem_comp_plane_atom.plane_id
  _chem_comp_plane_atom.atom_id
  _chem_comp_plane_atom.dist_esd
  ASN  plan1  CG    0.020
  ASN  plan1  CB    0.020
  ASN  plan1  OD1   0.020
  ASN  plan1  ND2   0.020
  ASN  plan2  CG    0.020
  ASN  plan2  ND2   0.020
  ASN  plan2  HD21  0.020
  ASN  plan2  HD22  0.020

loop_
  _chem_comp_rotamer_info.comp_id
  _chem_comp_rotamer_info.phil_str
  ASN  
;
tor_ids = chi1 chi2 hh1
tor_atom_ids = chi1 N CA CB CG
tor_atom_ids = chi2 CA CB CG OD1
rotamer {
 id = p0
 frequency = 0.1407
 angles = 63.8 6.7 180
}
rotamer {
 id = t160
 frequency_annotation = "<1%"
 frequency = 0.0011
 angles = -161.3 163.6 180
}
rotamer {
 id = t0
 frequency = 0.2916
 angles = -171.5 -1.5 180
}
rotamer {
 id = m-40
 frequency = 0.4895
 angles = -69.8 -41.7 180
}
rotamer {
 id = m110
 frequency = 0.0740
 angles = -63.6 114.6 180
}
;

data_comp_PRO
loop_
  _chem_comp_atom.comp_id
  _chem_comp_atom.atom_id
  _chem_comp_atom.type_symbol
  _chem_comp_atom.type_energy
  _chem_comp_atom.partial_charge
  PRO  N    N  N     -0.048
  PRO  CA   C  CH1    0.038
  PRO  HA   H  HCH1   0.048
  PRO  CB   C  CH2   -0.076
  PRO  HB1  H  HCH2   0.038
  PRO  HB2  H  HCH2   0.038
  PRO  CG   C  CH2   -0.076
  PRO  HG1  H  HCH2   0.038
  PRO  HG2  H  HCH2   0.038
  PRO  CD   C  CH2   -0.030
  PRO  HD1  H  HCH2   0.047
  PRO  HD2  H  HCH2   0.047
  PRO  C    C  C      0.323
  PRO  O    O  O     -0.425

loop_
  _chem_comp_tree.comp_id
  _chem_comp_tree.atom_id
  _chem_comp_tree.atom_back
  _chem_comp_tree.atom_forward
  _chem_comp_tree.connect_type
  PRO  N    n/a  CA   START
  PRO  CA   N    C    .
  PRO  HA   CA   .    .
  PRO  CB   CA   CG   .
  PRO  HB1  CB   .    .
  PRO  HB2  CB   .    .
  PRO  CG   CB   CD   .
  PRO  HG1  CG   .    .
  PRO  HG2  CG   .    .
  PRO  CD   CG   HD2  .
  PRO  HD1  CD   .    .
  PRO  HD2  CD   .    .
  PRO  C    CA   .    END
  PRO  O    C    .    .
  PRO  CD   N    .    ADD

loop_
  _chem_comp_bond.comp_id
  _chem_comp_bond.atom_id_1
  _chem_comp_bond.atom_id_2
  _chem_comp_bond.type
  _chem_comp_bond.value_dist
  _chem_comp_bond.value_dist_esd
  _chem_comp_bond.value_dist_neutron
  PRO  N   CA   coval  1.466  0.015  1.466
  PRO  CA  HA   coval  0.970  0.020  1.090
  PRO  CA  CB   coval  1.530  0.020  1.530
  PRO  CB  HB1  coval  0.970  0.020  1.090
  PRO  CB  HB2  coval  0.970  0.020  1.090
  PRO  CB  CG   coval  1.492  0.050  1.492
  PRO  CG  HG1  coval  0.970  0.020  1.090
  PRO  CG  HG2  coval  0.970  0.020  1.090
  PRO  CG  CD   coval  1.503  0.034  1.503
  PRO  CD  HD1  coval  0.970  0.020  1.090
  PRO  CD  HD2  coval  0.970  0.020  1.090
  PRO  CD  N    coval  1.473  0.014  1.473
  PRO  CA  C    coval  1.525  0.021  1.525
  PRO  C   O    coval  1.231  0.020  1.231

loop_
  _chem_comp_angle.comp_id
  _chem_comp_angle.atom_id_1
  _chem_comp_angle.atom_id_2
  _chem_comp_angle.atom_id_3
  _chem_comp_angle.value_angle
  _chem_comp_angle.value_angle_esd
  PRO  CA   N   CD   112.000  1.400
  PRO  HA   CA  CB   109.000  3.000
  PRO  CB   CA  C    110.100  1.900
  PRO  HA   CA  C    109.000  3.000
  PRO  N    CA  HA   110.000  3.000
  PRO  N    CA  CB   103.000  1.100
  PRO  HB1  CB  HB2  110.000  3.000
  PRO  HB2  CB  CG   110.000  3.000
  PRO  HB1  CB  CG   110.000  3.000
  PRO  CA   CB  HB1  109.000  3.000
  PRO  CA   CB  HB2  109.000  3.000
  PRO  CA   CB  CG   104.500  1.900
  PRO  HG1  CG  HG2  110.000  3.000
  PRO  HG2  CG  CD   110.000  3.000
  PRO  HG1  CG  CD   110.000  3.000
  PRO  CB   CG  HG1  109.000  3.000
  PRO  CB   CG  HG2  109.000  3.000
  PRO  CB   CG  CD   106.100  3.200
  PRO  HD1  CD  HD2  110.000  3.000
  PRO  CG   CD  HD1  109.000  3.000
  PRO  CG   CD  HD2  109.000  3.000
  PRO  N    CD  CG   103.200  1.500
  PRO  N    CD  HD1  109.000  3.000
  PRO  N    CD  HD2  109.000  3.000
  PRO  N    CA  C    112.100  2.500
  PRO  CA   C   O    119.000  3.000

loop_
  _chem_comp_tor.comp_id
  _chem_comp_tor.id
  _chem_comp_tor.atom_id_1
  _chem_comp_tor.atom_id_2
  _chem_comp_tor.atom_id_3
  _chem_comp_tor.atom_id_4
  _chem_comp_tor.value_angle
  _chem_comp_tor.alt_value_angle
  _chem_comp_tor.value_angle_esd
  _chem_comp_tor.period
  PRO  chi1  N   CA  CB  CG  -30.000   30  20.000  1
  PRO  chi2  CA  CB  CG  CD   38.000  -38  20.000  1
  PRO  chi3  CB  CG  CD  N   -30.000   30  15.000  1

loop_
  _chem_comp_chir.comp_id
  _chem_comp_chir.id
  _chem_comp_chir.atom_id_centre
  _chem_comp_chir.atom_id_1
  _chem_comp_chir.atom_id_2
  _chem_comp_chir.atom_id_3
  _chem_comp_chir.volume_sign
  PRO  chir_01  CA  N  CB  C  negativ

loop_
  _chem_comp_rotamer_info.comp_id
  _chem_comp_rotamer_info.phil_str
  PRO  
;
tor_ids = chi1 chi2 hh3
tor_atom_ids = chi1 N CA CB CG
tor_atom_ids = chi2 CA CB CG CD
tor_atom_ids = hh3 CB CG CD HD1
tree_generation_without_bond = CD N
rotamer {
 id = Cg_exo
 frequency = 0.5057
 angles = -24.6 35.6 86.0
}
rotamer {
 id = Cg_endo
 frequency = 0.4910
 angles = 26.9 -34.5 149.0
}
;

data_comp_GLN
loop_
  _chem_comp_atom.comp_id
  _chem_comp_atom.atom_id
  _chem_comp_atom.type_symbol
  _chem_comp_atom.type_energy
  _chem_comp_atom.partial_charge
  GLN  N     N  NH1   -0.204
  GLN  H     H  HNH1   0.204
  GLN  CA    C  CH1    0.058
  GLN  HA    H  HCH1   0.046
  GLN  CB    C  CH2   -0.078
  GLN  HB1   H  HCH2   0.039
  GLN  HB2   H  HCH2   0.039
  GLN  CG    C  CH2   -0.040
  GLN  HG1   H  HCH2   0.035
  GLN  HG2   H  HCH2   0.035
  GLN  CD    C  C      0.322
  GLN  OE1   O  O     -0.422
  GLN  NE2   N  NH2   -0.346
  GLN  HE21  H  HNH2   0.208
  GLN  HE22  H  HNH2   0.208
  GLN  C     C  C      0.318
  GLN  O     O  O     -0.422

loop_
  _chem_comp_tree.comp_id
  _chem_comp_tree.atom_id
  _chem_comp_tree.atom_back
  _chem_comp_tree.atom_forward
  _chem_comp_tree.connect_type
  GLN  N     n/a  CA    START
  GLN  H     N    .     .
  GLN  CA    N    C     .
  GLN  HA    CA   .     .
  GLN  CB    CA   CG    .
  GLN  HB1   CB   .     .
  GLN  HB2   CB   .     .
  GLN  CG    CB   CD    .
  GLN  HG1   CG   .     .
  GLN  HG2   CG   .     .
  GLN  CD    CG   NE2   .
  GLN  OE1   CD   .     .
  GLN  NE2   CD   HE22  .
  GLN  HE21  NE2  .     .
  GLN  HE22  NE2  .     .
  GLN  C     CA   .     END
  GLN  O     C    .     .

loop_
  _chem_comp_bond.comp_id
  _chem_comp_bond.atom_id_1
  _chem_comp_bond.atom_id_2
  _chem_comp_bond.type
  _chem_comp_bond.value_dist
  _chem_comp_bond.value_dist_esd
  _chem_comp_bond.value_dist_neutron
  GLN  N    H     coval  0.860  0.020  1.020
  GLN  N    CA    coval  1.458  0.019  1.458
  GLN  CA   HA    coval  0.970  0.020  1.090
  GLN  CA   CB    coval  1.530  0.020  1.530
  GLN  CB   HB1   coval  0.970  0.020  1.090
  GLN  CB   HB2   coval  0.970  0.020  1.090
  GLN  CB   CG    coval  1.520  0.030  1.520
  GLN  CG   HG1   coval  0.970  0.020  1.090
  GLN  CG   HG2   coval  0.970  0.020  1.090
  GLN  CG   CD    coval  1.516  0.025  1.516
  GLN  CD   OE1   coval  1.231  0.019  1.231
  GLN  CD   NE2   coval  1.328  0.021  1.328
  GLN  NE2  HE21  coval  0.860  0.020  1.020
  GLN  NE2  HE22  coval  0.860  0.020  1.020
  GLN  CA   C     coval  1.525  0.021  1.525
  GLN  C    O     coval  1.231  0.020  1.231

loop_
  _chem_comp_angle.comp_id
  _chem_comp_angle.atom_id_1
  _chem_comp_angle.atom_id_2
  _chem_comp_angle.atom_id_3
  _chem_comp_angle.value_angle
  _chem_comp_angle.value_angle_esd
  GLN  H     N    CA    114.000  3.000
  GLN  HA    CA   CB    109.000  3.000
  GLN  CB    CA   C     110.100  1.900
  GLN  HA    CA   C     109.000  3.000
  GLN  N     CA   HA    110.000  3.000
  GLN  N     CA   CB    110.500  1.700
  GLN  HB1   CB   HB2   110.000  3.000
  GLN  HB2   CB   CG    108.000  3.000
  GLN  HB1   CB   CG    108.000  3.000
  GLN  CA    CB   HB1   109.000  3.000
  GLN  CA    CB   HB2   109.000  3.000
  GLN  CA    CB   CG    114.100  2.000
  GLN  HG1   CG   HG2   110.000  3.000
  GLN  HG2   CG   CD    108.000  3.000
  GLN  HG1   CG   CD    108.000  3.000
  GLN  CB    CG   HG1   109.000  3.000
  GLN  CB    CG   HG2   109.000  3.000
  GLN  CB    CG   CD    112.600  1.700
  GLN  OE1   CD   NE2   122.600  1.000
  GLN  CG    CD   OE1   120.800  2.000
  GLN  CG    CD   NE2   116.400  1.500
  GLN  HE21  NE2  HE22  120.000  3.000
  GLN  CD    NE2  HE21  120.000  3.000
  GLN  CD    NE2  HE22  120.000  3.000
  GLN  N     CA   C     111.000  2.800
  GLN  CA    C    O     120.800  1.700

loop_
  _chem_comp_tor.comp_id
  _chem_comp_tor.id
  _chem_comp_tor.atom_id_1
  _chem_comp_tor.atom_id_2
  _chem_comp_tor.atom_id_3
  _chem_comp_tor.atom_id_4
  _chem_comp_tor.value_angle
  _chem_comp_tor.value_angle_esd
  _chem_comp_tor.period
  GLN  chi1  N   CA  CB   CG    180.000  15.000  3
  GLN  chi2  CA  CB  CG   CD    180.000  15.000  3
  GLN  chi3  CB  CG  CD   OE1     0.000  30.000  2
  GLN  hh1   CG  CD  NE2  HE22  180.000  30.000  2

loop_
  _chem_comp_chir.comp_id
  _chem_comp_chir.id
  _chem_comp_chir.atom_id_centre
  _chem_comp_chir.atom_id_1
  _chem_comp_chir.atom_id_2
  _chem_comp_chir.atom_id_3
  _chem_comp_chir.volume_sign
  GLN  chir_01  CA  N  CB  C  negativ

loop_
  _chem_comp_plane_atom.comp_id
  _chem_comp_plane_atom.plane_id
  _chem_comp_plane_atom.atom_id
  _chem_comp_plane_atom.dist_esd
  GLN  plan1  CD    0.020
  GLN  plan1  CG    0.020
  GLN  plan1  OE1   0.020
  GLN  plan1  NE2   0.020
  GLN  plan2  CD    0.020
  GLN  plan2  NE2   0.020
  GLN  plan2  HE21  0.020
  GLN  plan2  HE22  0.020

loop_
  _chem_comp_rotamer_info.comp_id
  _chem_comp_rotamer_info.phil_str
  GLN  
;
tor_ids = chi1 chi2 chi3 hh1
tor_atom_ids = chi1 N CA CB CG
tor_atom_ids = chi2 CA CB CG CD
tor_atom_ids = chi3 CB CG CD OE1
rotamer {
 id = pp30
 frequency_annotation = "<1%"
 frequency = 0.0049
 angles = 63.0 83.8 29.8 180
}
rotamer {
 id = pm20
 frequency = 0.0133
 angles = 69.6 -84.4 16.6 180
}
rotamer {
 id = pt0
 frequency = 0.0506
 angles = 64.9 -177.5 -2.8 180
}
rotamer {
 id = tp40
 frequency = 0.0978
 angles = -176.8 66.4 41.1 180
}
rotamer {
 id = tt0
 frequency = 0.1863
 angles = -176.3 177.6 2.0 180
}
rotamer {
 id = tm-30
 frequency = 0.0149
 angles = -172.0 -85.6 -29.4 180
}
rotamer {
 id = tp-100
 frequency = 0.0144
 angles = -177.0 62.1 -104.7 180
}
rotamer {
 id = tm130
 frequency_annotation = "<1%"
 frequency = 0.0015
 angles = -171.7 -75.9 127.2 180
}
rotamer {
 id = mm110
 frequency = 0.0307
 angles = -65.1 -62.5 109.3 180
}
rotamer {
 id = mp10
 frequency = 0.0328
 angles = -66.5 81.8 17.3 180
}
rotamer {
 id = mt0
 frequency = 0.3871
 angles = -66.6 179.2 -3.6 180
}
rotamer {
 id = mp-120
 frequency_annotation = "<1%"
 frequency = 0.0023
 angles = -72.5 69.3 -119.6 180
}
rotamer {
 id = mm-40
 frequency = 0.1604
 angles = -63.7 -66.0 -38.7 180
}
;

data_comp_SER
loop_
  _chem_comp_atom.comp_id
  _chem_comp_atom.atom_id
  _chem_comp_atom.type_symbol
  _chem_comp_atom.type_energy
  _chem_comp_atom.partial_charge
  SER  N    N  NH1   -0.204
  SER  H    H  HNH1   0.204
  SER  CA   C  CH1    0.058
  SER  HA   H  HCH1   0.046
  SER  CB   C  CH2   -0.040
  SER  HB1  H  HCH2   0.053
  SER  HB2  H  HCH2   0.053
  SER  OG   O  OH1   -0.448
  SER  HG   H  HOH1   0.302
  SER  C    C  C      0.318
  SER  O    O  O     -0.422

loop_
  _chem_comp_tree.comp_id
  _chem_comp_tree.atom_id
  _chem_comp_tree.atom_back
  _chem_comp_tree.atom_forward
  _chem_comp_tree.connect_type
  SER  N    n/a  CA  START
  SER  H    N    .   .
  SER  CA   N    C   .
  SER  HA   CA   .   .
  SER  CB   CA   OG  .
  SER  HB1  CB   .   .
  SER  HB2  CB   .   .
  SER  OG   CB   HG  .
  SER  HG   OG   .   .
  SER  C    CA   .   END
  SER  O    C    .   .

loop_
  _chem_comp_bond.comp_id
  _chem_comp_bond.atom_id_1
  _chem_comp_bond.atom_id_2
  _chem_comp_bond.type
  _chem_comp_bond.value_dist
  _chem_comp_bond.value_dist_esd
  _chem_comp_bond.value_dist_neutron
  SER  N   H    coval  0.860  0.020  1.020
  SER  N   CA   coval  1.458  0.019  1.458
  SER  CA  HA   coval  0.970  0.020  1.090
  SER  CA  CB   coval  1.530  0.020  1.530
  SER  CB  HB1  coval  0.970  0.020  1.090
  SER  CB  HB2  coval  0.970  0.020  1.090
  SER  CB  OG   coval  1.417  0.020  1.417
  SER  OG  HG   coval  0.840  0.020  0.980
  SER  CA  C    coval  1.525  0.021  1.525
  SER  C   O    coval  1.231  0.020  1.231

loop_
  _chem_comp_angle.comp_id
  _chem_comp_angle.atom_id_1
  _chem_comp_angle.atom_id_2
  _chem_comp_angle.atom_id_3
  _chem_comp_angle.value_angle
  _chem_comp_angle.value_angle_esd
  SER  H    N   CA   114.000  3.000
  SER  HA   CA  CB   109.000  3.000
  SER  CB   CA  C    110.100  1.900
  SER  HA   CA  C    109.000  3.000
  SER  N    CA  HA   110.000  3.000
  SER  N    CA  CB   110.500  1.700
  SER  HB1  CB  HB2  110.000  3.000
  SER  HB2  CB  OG   109.000  3.000
  SER  HB1  CB  OG   109.000  3.000
  SER  CA   CB  HB1  109.000  3.000
  SER  CA   CB  HB2  109.000  3.000
  SER  CA   CB  OG   111.100  2.000
  SER  CB   OG  HG   110.000  3.000
  SER  N    CA  C    111.000  2.800
  SER  CA   C   O    120.800  1.700

loop_
  _chem_comp_tor.comp_id
  _chem_comp_tor.id
  _chem_comp_tor.atom_id_1
  _chem_comp_tor.atom_id_2
  _chem_comp_tor.atom_id_3
  _chem_comp_tor.atom_id_4
  _chem_comp_tor.value_angle
  _chem_comp_tor.value_angle_esd
  _chem_comp_tor.period
  SER  chi1  N   CA  CB  OG  180.000  15.000  3
  SER  hh1   CA  CB  OG  HG  180.000  30.000  3

loop_
  _chem_comp_chir.comp_id
  _chem_comp_chir.id
  _chem_comp_chir.atom_id_centre
  _chem_comp_chir.atom_id_1
  _chem_comp_chir.atom_id_2
  _chem_comp_chir.atom_id_3
  _chem_comp_chir.volume_sign
  SER  chir_01  CA  N  CB  C  negativ

loop_
  _chem_comp_rotamer_info.comp_id
  _chem_comp_rotamer_info.phil_str
  SER  
;
tor_ids = chi1 hh1
tor_atom_ids = chi1 N CA CB OG
rotamer {
 id = p
 frequency = 0.4848
 angles = 65.9 180
}
rotamer {
 id = t
 frequency = 0.2294
 angles = 178.6 180
}
rotamer {
 id = m
 frequency = 0.2828
 angles = -64.0 180
}
;

data_comp_LEU
loop_
  _chem_comp_atom.comp_id
  _chem_comp_atom.atom_id
  _chem_comp_atom.type_symbol
  _chem_comp_atom.type_energy
  _chem_comp_atom.partial_charge
  LEU  N     N  NH1   -0.204
  LEU  H     H  HNH1   0.204
  LEU  CA    C  CH1    0.058
  LEU  HA    H  HCH1   0.046
  LEU  CB    C  CH2   -0.076
  LEU  HB1   H  HCH2   0.038
  LEU  HB2   H  HCH2   0.038
  LEU  CG    C  CH1   -0.038
  LEU  HG    H  HCH1   0.038
  LEU  CD1   C  CH3   -0.114
  LEU  HD11  H  HCH3   0.038
  LEU  HD12  H  HCH3   0.038
  LEU  HD13  H  HCH3   0.038
  LEU  CD2   C  CH3   -0.114
  LEU  HD21  H  HCH3   0.038
  LEU  HD22  H  HCH3   0.038
  LEU  HD23  H  HCH3   0.038
  LEU  C     C  C      0.318
  LEU  O     O  O     -0.422

loop_
  _chem_comp_tree.comp_id
  _chem_comp_tree.atom_id
  _chem_comp_tree.atom_back
  _chem_comp_tree.atom_forward
  _chem_comp_tree.connect_type
  LEU  N     n/a  CA    START
  LEU  H     N    .     .
  LEU  CA    N    C     .
  LEU  HA    CA   .     .
  LEU  CB    CA   CG    .
  LEU  HB1   CB   .     .
  LEU  HB2   CB   .     .
  LEU  CG    CB   CD2   .
  LEU  HG    CG   .     .
  LEU  CD1   CG   HD13  .
  LEU  HD11  CD1  .     .
  LEU  HD12  CD1  .     .
  LEU  HD13  CD1  .     .
  LEU  CD2   CG   HD23  .
  LEU  HD21  CD2  .     .
  LEU  HD22  CD2  .     .
  LEU  HD23  CD2  .     .
  LEU  C     CA   .     END
  LEU  O     C    .     .

loop_
  _chem_comp_bond.comp_id
  _chem_comp_bond.atom_id_1
  _chem_comp_bond.atom_id_2
  _chem_comp_bond.type
  _chem_comp_bond.value_dist
  _chem_comp_bond.value_dist_esd
  _chem_comp_bond.value_dist_neutron
  LEU  N    H     coval  0.860  0.020  1.020
  LEU  N    CA    coval  1.458  0.019  1.458
  LEU  CA   HA    coval  0.970  0.020  1.090
  LEU  CA   CB    coval  1.530  0.020  1.530
  LEU  CB   HB1   coval  0.970  0.020  1.090
  LEU  CB   HB2   coval  0.970  0.020  1.090
  LEU  CB   CG    coval  1.530  0.020  1.530
  LEU  CG   HG    coval  0.970  0.020  1.090
  LEU  CG   CD1   coval  1.521  0.033  1.521
  LEU  CD1  HD11  coval  0.970  0.020  1.090
  LEU  CD1  HD12  coval  0.970  0.020  1.090
  LEU  CD1  HD13  coval  0.970  0.020  1.090
  LEU  CG   CD2   coval  1.521  0.033  1.521
  LEU  CD2  HD21  coval  0.970  0.020  1.090
  LEU  CD2  HD22  coval  0.970  0.020  1.090
  LEU  CD2  HD23  coval  0.970  0.020  1.090
  LEU  CA   C     coval  1.525  0.021  1.525
  LEU  C    O     coval  1.231  0.020  1.231

loop_
  _chem_comp_angle.comp_id
  _chem_comp_angle.atom_id_1
  _chem_comp_angle.atom_id_2
  _chem_comp_angle.atom_id_3
  _chem_comp_angle.value_angle
  _chem_comp_angle.value_angle_esd
  LEU  H     N    CA    114.000  3.000
  LEU  HA    CA   CB    109.000  3.000
  LEU  CB    CA   C     110.100  1.900
  LEU  HA    CA   C     109.000  3.000
  LEU  N     CA   HA    110.000  3.000
  LEU  N     CA   CB    110.500  1.700
  LEU  HB1   CB   HB2   110.000  3.000
  LEU  HB2   CB   CG    108.000  3.000
  LEU  HB1   CB   CG    108.000  3.000
  LEU  CA    CB   HB1   109.000  3.000
  LEU  CA    CB   HB2   109.000  3.000
  LEU  CA    CB   CG    116.300  3.500
  LEU  HG    CG   CD1   108.000  3.000
  LEU  CD1   CG   CD2   110.800  2.200
  LEU  HG    CG   CD2   108.000  3.000
  LEU  CB    CG   HG    109.000  3.000
  LEU  CB    CG   CD1   110.700  3.000
  LEU  HD11  CD1  HD12  110.000  3.000
  LEU  HD12  CD1  HD13  110.000  3.000
  LEU  HD11  CD1  HD13  110.000  3.000
  LEU  CG    CD1  HD11  109.000  3.000
  LEU  CG    CD1  HD12  109.000  3.000
  LEU  CG    CD1  HD13  109.000  3.000
  LEU  CB    CG   CD2   110.700  3.000
  LEU  HD21  CD2  HD22  110.000  3.000
  LEU  HD22  CD2  HD23  110.000  3.000
  LEU  HD21  CD2  HD23  110.000  3.000
  LEU  CG    CD2  HD21  109.000  3.000
  LEU  CG    CD2  HD22  109.000  3.000
  LEU  CG    CD2  HD23  109.000  3.000
  LEU  N     CA   C     111.000  2.800
  LEU  CA    C    O     120.800  1.700

loop_
  _chem_comp_tor.comp_id
  _chem_comp_tor.id
  _chem_comp_tor.atom_id_1
  _chem_comp_tor.atom_id_2
  _chem_comp_tor.atom_id_3
  _chem_comp_tor.atom_id_4
  _chem_comp_tor.value_angle
  _chem_comp_tor.value_angle_esd
  _chem_comp_tor.period
  LEU  chi1  N   CA  CB   CG    180.000  15.000  3
  LEU  chi2  CA  CB  CG   CD1   180.000  15.000  3
  LEU  hh1   CB  CG  CD1  HD13   60.000  30.000  3
  LEU  hh2   CB  CG  CD2  HD23   60.000  30.000  3

loop_
  _chem_comp_chir.comp_id
  _chem_comp_chir.id
  _chem_comp_chir.atom_id_centre
  _chem_comp_chir.atom_id_1
  _chem_comp_chir.atom_id_2
  _chem_comp_chir.atom_id_3
  _chem_comp_chir.volume_sign
  LEU  chir_01  CA  N   CB   C    negativ
  LEU  chir_02  CG  CB  CD1  CD2  both

loop_
  _chem_comp_rotamer_info.comp_id
  _chem_comp_rotamer_info.phil_str
  LEU  
;
tor_ids = chi1 chi2 hh1 hh2
tor_atom_ids = chi1 N CA CB CG
tor_atom_ids = chi2 CA CB CG CD1
rotamer {
 id = pp
 frequency_annotation = "<1%"
 frequency = 0.0045
 angles = 61.4 83.1 60 60
}
rotamer {
 id = pt
 frequency_annotation = "<1%"
 frequency = 0.0033
 angles = 72.7 164.8 60 60
}
rotamer {
 id = tt
 frequency = 0.0137
 angles = -172.5 153.4 60 60
}
rotamer {
 id = tp
 frequency = 0.3017
 angles = -177.3 62.6 60 60
}
rotamer {
 id = tm
 frequency_annotation = "<1%"
 frequency = 0.0013
 angles = -171.8 -75.0 60 60
}
rotamer {
 id = mm
 frequency_annotation = "<1%"
 frequency = 0.0042
 angles = -82.8 -63.9 60 60
}
rotamer {
 id = mt
 frequency = 0.6448
 angles = -65.8 174.3 60 60
}
rotamer {
 id = mp
 frequency = 0.0235
 angles = -77.4 71.5 60 60
}
;

data_comp_HIS
loop_
  _chem_comp_atom.comp_id
  _chem_comp_atom.atom_id
  _chem_comp_atom.type_symbol
  _chem_comp_atom.type_energy
  _chem_comp_atom.partial_charge
  HIS  N    N  NH1   -0.204
  HIS  H    H  HNH1   0.204
  HIS  CA   C  CH1    0.058
  HIS  HA   H  HCH1   0.046
  HIS  CB   C  CH2   -0.050
  HIS  HB1  H  HCH2   0.041
  HIS  HB2  H  HCH2   0.041
  HIS  CG   C  CR5    0.048
  HIS  ND1  N  NR15   0.013
  HIS  HD1  H  HNR5   0.192
  HIS  CE1  C  CR15   0.191
  HIS  HE1  H  HCR5   0.068
  HIS  NE2  N  NR15  -0.585
  HIS  HE2  H  HNR5   1.000
  HIS  CD2  C  CR15  -0.021
  HIS  HD2  H  HCR5   0.062
  HIS  C    C  C      0.318
  HIS  O    O  O     -0.422

loop_
  _chem_comp_tree.comp_id
  _chem_comp_tree.atom_id
  _chem_comp_tree.atom_back
  _chem_comp_tree.atom_forward
  _chem_comp_tree.connect_type
  HIS  N    n/a  CA   START
  HIS  H    N    .    .
  HIS  CA   N    C    .
  HIS  HA   CA   .    .
  HIS  CB   CA   CG   .
  HIS  HB1  CB   .    .
  HIS  HB2  CB   .    .
  HIS  CG   CB   ND1  .
  HIS  ND1  CG   CE1  .
  HIS  HD1  ND1  .    .
  HIS  CE1  ND1  NE2  .
  HIS  HE1  CE1  .    .
  HIS  NE2  CE1  CD2  .
  HIS  HE2  NE2  .    .
  HIS  CD2  NE2  HD2  .
  HIS  HD2  CD2  .    .
  HIS  C    CA   .    END
  HIS  O    C    .    .
  HIS  CD2  CG   .    ADD

loop_
  _chem_comp_bond.comp_id
  _chem_comp_bond.atom_id_1
  _chem_comp_bond.atom_id_2
  _chem_comp_bond.type
  _chem_comp_bond.value_dist
  _chem_comp_bond.value_dist_esd
  _chem_comp_bond.value_dist_neutron
  HIS  N    H    coval  0.860  0.020  1.020
  HIS  N    CA   coval  1.458  0.019  1.458
  HIS  CA   HA   coval  0.970  0.020  1.090
  HIS  CA   CB   coval  1.530  0.020  1.530
  HIS  CB   HB1  coval  0.970  0.020  1.090
  HIS  CB   HB2  coval  0.970  0.020  1.090
  HIS  CB   CG   coval  1.497  0.014  1.497
  HIS  CG   CD2  coval  1.354  0.011  1.354
  HIS  CG   ND1  coval  1.378  0.011  1.378
  HIS  ND1  HD1  coval  0.860  0.020  1.020
  HIS  ND1  CE1  coval  1.321  0.010  1.321
  HIS  CE1  HE1  coval  0.930  0.020  1.080
  HIS  CE1  NE2  coval  1.321  0.010  1.321
  HIS  NE2  HE2  coval  0.860  0.020  1.020
  HIS  NE2  CD2  coval  1.374  0.011  1.374
  HIS  CD2  HD2  coval  0.930  0.020  1.080
  HIS  CA   C    coval  1.525  0.021  1.525
  HIS  C    O    coval  1.231  0.020  1.231

loop_
  _chem_comp_angle.comp_id
  _chem_comp_angle.atom_id_1
  _chem_comp_angle.atom_id_2
  _chem_comp_angle.atom_id_3
  _chem_comp_angle.value_angle
  _chem_comp_angle.value_angle_esd
  HIS  H    N    CA   114.000  3.000
  HIS  HA   CA   CB   109.000  3.000
  HIS  CB   CA   C    110.100  1.900
  HIS  HA   CA   C    109.000  3.000
  HIS  N    CA   HA   110.000  3.000
  HIS  N    CA   CB   110.500  1.700
  HIS  HB1  CB   HB2  110.000  3.000
  HIS  HB2  CB   CG   108.000  3.000
  HIS  HB1  CB   CG   108.000  3.000
  HIS  CA   CB   HB1  109.000  3.000
  HIS  CA   CB   HB2  109.000  3.000
  HIS  CA   CB   CG   113.800  1.000
  HIS  CB   CG   CD2  131.200  1.300
  HIS  ND1  CG   CD2  106.100  1.000
  HIS  CB   CG   ND1  122.700  1.500
  HIS  HD1  ND1  CE1  125.350  3.000
  HIS  CG   ND1  HD1  125.350  3.000
  HIS  CG   ND1  CE1  109.300  1.700
  HIS  HE1  CE1  NE2  125.800  3.000
  HIS  ND1  CE1  HE1  125.800  3.000
  HIS  ND1  CE1  NE2  108.400  1.000
  HIS  HE2  NE2  CD2  125.500  3.000
  HIS  CE1  NE2  HE2  125.500  3.000
  HIS  CE1  NE2  CD2  109.000  1.000
  HIS  NE2  CD2  HD2  126.400  3.000
  HIS  CG   CD2  HD2  126.400  3.000
  HIS  CG   CD2  NE2  107.200  1.000
  HIS  N    CA   C    111.000  2.800
  HIS  CA   C    O    120.800  1.700

loop_
  _chem_comp_tor.comp_id
  _chem_comp_tor.id
  _chem_comp_tor.atom_id_1
  _chem_comp_tor.atom_id_2
  _chem_comp_tor.atom_id_3
  _chem_comp_tor.atom_id_4
  _chem_comp_tor.value_angle
  _chem_comp_tor.alt_value_angle
  _chem_comp_tor.value_angle_esd
  _chem_comp_tor.period
  HIS  chi1      N    CA   CB   CG   180.000  .       15.000  3
  HIS  chi2      CA   CB   CG   ND1  180.000  60,-90  30.000  2
  HIS  CONST_01  CB   CG   ND1  CE1  180.000  .        0.000  0
  HIS  CONST_02  CG   ND1  CE1  NE2    0.000  .        0.000  0
  HIS  CONST_03  ND1  CE1  NE2  CD2    0.000  .        0.000  0
  HIS  CONST_04  CE1  NE2  CD2  CG     0.000  .        0.000  0
  HIS  CONST_05  HD1  ND1  CG   CD2  180.000  .        5.000  0
  HIS  CONST_06  HD2  CD2  CG   ND1  180.000  .        5.000  0
  HIS  CONST_07  HE1  CE1  ND1  CG   180.000  .        5.000  0
  HIS  CONST_08  HE2  NE2  CD2  CG   180.000  .        5.000  0

loop_
  _chem_comp_chir.comp_id
  _chem_comp_chir.id
  _chem_comp_chir.atom_id_centre
  _chem_comp_chir.atom_id_1
  _chem_comp_chir.atom_id_2
  _chem_comp_chir.atom_id_3
  _chem_comp_chir.volume_sign
  HIS  chir_01  CA  N  CB  C  negativ

loop_
  _chem_comp_plane_atom.comp_id
  _chem_comp_plane_atom.plane_id
  _chem_comp_plane_atom.atom_id
  _chem_comp_plane_atom.dist_esd
  HIS  plan  CB   0.020
  HIS  plan  CG   0.020
  HIS  plan  ND1  0.020
  HIS  plan  CE1  0.020
  HIS  plan  CD2  0.020
  HIS  plan  NE2  0.020
  HIS  plan  HD1  0.020
  HIS  plan  HD2  0.020
  HIS  plan  HE1  0.020
  HIS  plan  HE2  0.020

loop_
  _chem_comp_rotamer_info.comp_id
  _chem_comp_rotamer_info.phil_str
  HIS  
;
tor_ids = chi1 chi2
tor_atom_ids = chi1 N CA CB CG
tor_atom_ids = chi2 CA CB CG ND1
rotamer {
 id = p90
 frequency = 0.0498
 angles = 62.5 86.6
}
rotamer {
 id = p-80
 frequency = 0.0740
 angles = 64.8 -80.8
}
rotamer {
 id = t-170
 frequency = 0.0448
 angles = -173.3 -167.1
}
rotamer {
 id = t-90
 frequency = 0.1186
 angles = -173.5 -86.8
}
rotamer {
 id = t70
 frequency = 0.1700
 angles = -178.4 73.9
}
rotamer {
 id = m90
 frequency = 0.1309
 angles = -65.7 88.5
}
rotamer {
 id = m170
 frequency = 0.0905
 angles = -68.0 171.0
}
rotamer {
 id = m-70
 frequency = 0.3187
 angles = -64.5 -75.2
}
;

data_comp_PHE
loop_
  _chem_comp_atom.comp_id
  _chem_comp_atom.atom_id
  _chem_comp_atom.type_symbol
  _chem_comp_atom.type_energy
  _chem_comp_atom.partial_charge
  PHE  N    N  NH1   -0.204
  PHE  H    H  HNH1   0.204
  PHE  CA   C  CH1    0.058
  PHE  HA   H  HCH1   0.046
  PHE  CB   C  CH2   -0.134
  PHE  HB1  H  HCH2   0.067
  PHE  HB2  H  HCH2   0.067
  PHE  CG   C  CR6   -0.037
  PHE  CD1  C  CR16  -0.090
  PHE  HD1  H  HCR6   0.053
  PHE  CE1  C  CR16  -0.053
  PHE  HE1  H  HCR6   0.053
  PHE  CZ   C  CR16  -0.053
  PHE  HZ   H  HCR6   0.053
  PHE  CE2  C  CR16  -0.053
  PHE  HE2  H  HCR6   0.053
  PHE  CD2  C  CR16  -0.053
  PHE  HD2  H  HCR6   0.053
  PHE  C    C  C      0.318
  PHE  O    O  O     -0.422

loop_
  _chem_comp_tree.comp_id
  _chem_comp_tree.atom_id
  _chem_comp_tree.atom_back
  _chem_comp_tree.atom_forward
  _chem_comp_tree.connect_type
  PHE  N    n/a  CA   START
  PHE  H    N    .    .
  PHE  CA   N    C    .
  PHE  HA   CA   .    .
  PHE  CB   CA   CG   .
  PHE  HB1  CB   .    .
  PHE  HB2  CB   .    .
  PHE  CG   CB   CD1  .
  PHE  CD1  CG   CE1  .
  PHE  HD1  CD1  .    .
  PHE  CE1  CD1  CZ   .
  PHE  HE1  CE1  .    .
  PHE  CZ   CE1  CE2  .
  PHE  HZ   CZ   .    .
  PHE  CE2  CZ   CD2  .
  PHE  HE2  CE2  .    .
  PHE  CD2  CE2  HD2  .
  PHE  HD2  CD2  .    .
  PHE  C    CA   .    END
  PHE  O    C    .    .
  PHE  CD2  CG   .    ADD

loop_
  _chem_comp_bond.comp_id
  _chem_comp_bond.atom_id_1
  _chem_comp_bond.atom_id_2
  _chem_comp_bond.type
  _chem_comp_bond.value_dist
  _chem_comp_bond.value_dist_esd
  _chem_comp_bond.value_dist_neutron
  PHE  N    H    coval  0.860  0.020  1.020
  PHE  N    CA   coval  1.458  0.019  1.458
  PHE  CA   HA   coval  0.970  0.020  1.090
  PHE  CA   CB   coval  1.530  0.020  1.530
  PHE  CB   HB1  coval  0.970  0.020  1.090
  PHE  CB   HB2  coval  0.970  0.020  1.090
  PHE  CB   CG   coval  1.502  0.023  1.502
  PHE  CG   CD2  coval  1.384  0.021  1.384
  PHE  CG   CD1  coval  1.384  0.021  1.384
  PHE  CD1  HD1  coval  0.930  0.020  1.080
  PHE  CD1  CE1  coval  1.382  0.030  1.382
  PHE  CE1  HE1  coval  0.930  0.020  1.080
  PHE  CE1  CZ   coval  1.382  0.030  1.382
  PHE  CZ   HZ   coval  0.930  0.020  1.080
  PHE  CZ   CE2  coval  1.382  0.030  1.382
  PHE  CE2  HE2  coval  0.930  0.020  1.080
  PHE  CE2  CD2  coval  1.382  0.030  1.382
  PHE  CD2  HD2  coval  0.930  0.020  1.080
  PHE  CA   C    coval  1.525  0.021  1.525
  PHE  C    O    coval  1.231  0.020  1.231

loop_
  _chem_comp_angle.comp_id
  _chem_comp_angle.atom_id_1
  _chem_comp_angle.atom_id_2
  _chem_comp_angle.atom_id_3
  _chem_comp_angle.value_angle
  _chem_comp_angle.value_angle_esd
  PHE  H    N    CA   114.000  3.000
  PHE  HA   CA   CB   109.000  3.000
  PHE  CB   CA   C    110.100  1.900
  PHE  HA   CA   C    109.000  3.000
  PHE  N    CA   HA   110.000  3.000
  PHE  N    CA   CB   110.500  1.700
  PHE  HB1  CB   HB2  110.000  3.000
  PHE  HB2  CB   CG   108.000  3.000
  PHE  HB1  CB   CG   108.000  3.000
  PHE  CA   CB   HB1  109.000  3.000
  PHE  CA   CB   HB2  109.000  3.000
  PHE  CA   CB   CG   113.800  1.000
  PHE  CB   CG   CD2  120.700  1.700
  PHE  CD1  CG   CD2  118.600  1.500
  PHE  CB   CG   CD1  120.700  1.700
  PHE  HD1  CD1  CE1  119.650  3.000
  PHE  CG   CD1  HD1  119.650  3.000
  PHE  CG   CD1  CE1  120.700  1.700
  PHE  CG   CD2  HD2  119.650  3.000
  PHE  CE2  CD2  HD2  119.650  3.000
  PHE  CG   CD2  CE2  120.700  1.700
  PHE  HE1  CE1  CZ   120.000  3.000
  PHE  CD1  CE1  HE1  120.000  3.000
  PHE  CD1  CE1  CZ   120.000  1.800
  PHE  HZ   CZ   CE2  120.000  3.000
  PHE  CE1  CZ   HZ   120.000  3.000
  PHE  CE1  CZ   CE2  120.000  1.800
  PHE  HE2  CE2  CD2  120.000  3.000
  PHE  CZ   CE2  HE2  120.000  3.000
  PHE  CZ   CE2  CD2  120.000  1.800
  PHE  N    CA   C    111.000  2.800
  PHE  CA   C    O    120.800  1.700

loop_
  _chem_comp_tor.comp_id
  _chem_comp_tor.id
  _chem_comp_tor.atom_id_1
  _chem_comp_tor.atom_id_2
  _chem_comp_tor.atom_id_3
  _chem_comp_tor.atom_id_4
  _chem_comp_tor.value_angle
  _chem_comp_tor.alt_value_angle
  _chem_comp_tor.value_angle_esd
  _chem_comp_tor.period
  PHE  chi1      N    CA   CB   CG   180.000  .        15.000  3
  PHE  chi2      CA   CB   CG   CD1   90.000  160,-20  20.000  2
  PHE  CONST_01  CB   CG   CD1  CE1  180.000  .         0.000  0
  PHE  CONST_02  CG   CD1  CE1  CZ     0.000  .         0.000  0
  PHE  CONST_03  CD1  CE1  CZ   CE2    0.000  .         0.000  0
  PHE  CONST_04  CE1  CZ   CE2  CD2    0.000  .         0.000  0
  PHE  CONST_05  CZ   CE2  CD2  CG     0.000  .         0.000  0
  PHE  CONST_06  HD1  CD1  CG   CD2  180.000  .         5.000  0
  PHE  CONST_07  HD2  CD2  CG   CD1  180.000  .         5.000  0
  PHE  CONST_08  HE1  CE1  CD1  CG   180.000  .         5.000  0
  PHE  CONST_09  HE2  CE2  CD2  CG   180.000  .         5.000  0
  PHE  CONST_10  HZ   CZ   CE1  CD1  180.000  .         5.000  0

loop_
  _chem_comp_chir.comp_id
  _chem_comp_chir.id
  _chem_comp_chir.atom_id_centre
  _chem_comp_chir.atom_id_1
  _chem_comp_chir.atom_id_2
  _chem_comp_chir.atom_id_3
  _chem_comp_chir.volume_sign
  PHE  chir_01  CA  N  CB  C  negativ

loop_
  _chem_comp_plane_atom.comp_id
  _chem_comp_plane_atom.plane_id
  _chem_comp_plane_atom.atom_id
  _chem_comp_plane_atom.dist_esd
  PHE  plan  CB   0.020
  PHE  plan  CG   0.020
  PHE  plan  CD1  0.020
  PHE  plan  CE1  0.020
  PHE  plan  CZ   0.020
  PHE  plan  CE2  0.020
  PHE  plan  CD2  0.020
  PHE  plan  HD1  0.020
  PHE  plan  HE1  0.020
  PHE  plan  HZ   0.020
  PHE  plan  HE2  0.020
  PHE  plan  HD2  0.020

loop_
  _chem_comp_rotamer_info.comp_id
  _chem_comp_rotamer_info.phil_str
  PHE  
;
tor_ids = chi1 chi2
tor_atom_ids = chi1 N CA CB CG
tor_atom_ids = chi2 CA CB CG CD1
rotamer {
 id = p90
 frequency = 0.1119
 angles = 63.6 -89.7
}
rotamer {
 id = t80
 frequency = 0.3429
 angles = -178.3 75.8
}
rotamer {
 id = m-10
 frequency = 0.0688
 angles = -68.1 -14.7
}
rotamer {
 id = m-80
 frequency = 0.4735
 angles = -66.8 -80.6
}
;

data_comp_TRP
loop_
  _chem_comp_atom.comp_id
  _chem_comp_atom.atom_id
  _chem_comp_atom.type_symbol
  _chem_comp_atom.type_energy
  _chem_comp_atom.partial_charge
  TRP  N    N  NH1   -0.204
  TRP  H    H  HNH1   0.204
  TRP  CA   C  CH1    0.058
  TRP  HA   H  HCH1   0.046
  TRP  CB   C  CH2   -0.068
  TRP  HB1  H  HCH2   0.034
  TRP  HB2  H  HCH2   0.034
  TRP  CG   C  CR5   -0.214
  TRP  CD1  C  CR15   0.059
  TRP  HD1  H  HCR5   0.056
  TRP  NE1  N  NR15  -0.080
  TRP  HE1  H  HNR5   0.179
  TRP  CE2  C  CR56   0.109
  TRP  CD2  C  CR56  -0.038
  TRP  CE3  C  CR16  -0.081
  TRP  HE3  H  HCR6   0.058
  TRP  CZ3  C  CR16  -0.094
  TRP  HZ3  H  HCR6   0.052
  TRP  CH2  C  CR16  -0.053
  TRP  HH2  H  HCR6   0.053
  TRP  CZ2  C  CR16  -0.053
  TRP  HZ2  H  HCR6   0.053
  TRP  C    C  C      0.318
  TRP  O    O  O     -0.422

loop_
  _chem_comp_bond.comp_id
  _chem_comp_bond.atom_id_1
  _chem_comp_bond.atom_id_2
  _chem_comp_bond.type
  _chem_comp_bond.value_dist
  _chem_comp_bond.value_dist_esd
  _chem_comp_bond.value_dist_neutron
  TRP  N    H    single    0.860  0.020  1.020
  TRP  N    CA   single    1.458  0.019  1.458
  TRP  CA   HA   single    0.970  0.020  1.090
  TRP  CA   CB   single    1.530  0.020  1.530
  TRP  CB   HB1  single    0.970  0.020  1.090
  TRP  CB   HB2  single    0.970  0.020  1.090
  TRP  CB   CG   single    1.498  0.031  1.498
  TRP  CG   CD2  aromatic  1.433  0.018  1.433
  TRP  CG   CD1  aromatic  1.365  0.025  1.365
  TRP  CD1  HD1  single    0.930  0.020  1.080
  TRP  CD1  NE1  aromatic  1.374  0.021  1.374
  TRP  NE1  HE1  single    0.860  0.020  1.020
  TRP  NE1  CE2  aromatic  1.370  0.011  1.370
  TRP  CE2  CZ2  aromatic  1.394  0.021  1.394
  TRP  CE2  CD2  aromatic  1.409  0.017  1.409
  TRP  CD2  CE3  aromatic  1.398  0.016  1.398
  TRP  CE3  HE3  single    0.930  0.020  1.080
  TRP  CE3  CZ3  aromatic  1.382  0.030  1.382
  TRP  CZ3  HZ3  single    0.930  0.020  1.080
  TRP  CZ3  CH2  aromatic  1.400  0.025  1.400
  TRP  CH2  HH2  single    0.930  0.020  1.080
  TRP  CH2  CZ2  aromatic  1.368  0.019  1.368
  TRP  CZ2  HZ2  single    0.930  0.020  1.080
  TRP  CA   C    single    1.525  0.021  1.525
  TRP  C    O    double    1.231  0.020  1.231

loop_
  _chem_comp_angle.comp_id
  _chem_comp_angle.atom_id_1
  _chem_comp_angle.atom_id_2
  _chem_comp_angle.atom_id_3
  _chem_comp_angle.value_angle
  _chem_comp_angle.value_angle_esd
  TRP  H    N    CA   114.000  3.000
  TRP  HA   CA   CB   109.000  3.000
  TRP  CB   CA   C    110.100  1.900
  TRP  HA   CA   C    109.000  3.000
  TRP  N    CA   HA   110.000  3.000
  TRP  N    CA   CB   110.500  1.700
  TRP  HB1  CB   HB2  110.000  3.000
  TRP  HB2  CB   CG   108.000  3.000
  TRP  HB1  CB   CG   108.000  3.000
  TRP  CA   CB   HB1  109.000  3.000
  TRP  CA   CB   HB2  109.000  3.000
  TRP  CA   CB   CG   113.600  1.900
  TRP  CB   CG   CD2  126.800  1.400
  TRP  CD1  CG   CD2  106.300  1.600
  TRP  CB   CG   CD1  126.900  1.500
  TRP  HD1  CD1  NE1  124.900  3.000
  TRP  CG   CD1  HD1  124.900  3.000
  TRP  CG   CD1  NE1  110.200  1.300
  TRP  HE1  NE1  CE2  125.550  3.000
  TRP  CD1  NE1  HE1  125.550  3.000
  TRP  CD1  NE1  CE2  108.900  1.800
  TRP  NE1  CE2  CZ2  130.100  1.500
  TRP  CD2  CE2  CZ2  122.400  1.000
  TRP  NE1  CE2  CD2  107.400  1.300
  TRP  CE2  CD2  CE3  118.800  1.000
  TRP  CE2  CD2  CG   107.200  1.200
  TRP  CG   CD2  CE3  133.900  1.000
  TRP  HE3  CE3  CZ3  120.700  3.000
  TRP  CD2  CE3  HE3  120.700  3.000
  TRP  CD2  CE3  CZ3  118.600  1.300
  TRP  HZ3  CZ3  CH2  119.450  3.000
  TRP  CE3  CZ3  HZ3  119.450  3.000
  TRP  CE3  CZ3  CH2  121.100  1.300
  TRP  HH2  CH2  CZ2  119.250  3.000
  TRP  CZ3  CH2  HH2  119.250  3.000
  TRP  CZ3  CH2  CZ2  121.500  1.300
  TRP  CH2  CZ2  HZ2  121.250  3.000
  TRP  CE2  CZ2  HZ2  121.250  3.000
  TRP  CH2  CZ2  CE2  117.500  1.300
  TRP  N    CA   C    111.000  2.800
  TRP  CA   C    O    120.800  1.700

loop_
  _chem_comp_tor.comp_id
  _chem_comp_tor.id
  _chem_comp_tor.atom_id_1
  _chem_comp_tor.atom_id_2
  _chem_comp_tor.atom_id_3
  _chem_comp_tor.atom_id_4
  _chem_comp_tor.value_angle
  _chem_comp_tor.alt_value_angle
  _chem_comp_tor.value_angle_esd
  _chem_comp_tor.period
  TRP  chi1      N    CA   CB   CG   180.000  .  15.000  3
  TRP  chi2      CA   CB   CG   CD1   90.000  0  20.000  2
  TRP  CONST_01  CB   CG   CD1  NE1  180.000  .   0.000  0
  TRP  CONST_02  CG   CD1  NE1  CE2    0.000  .   0.000  0
  TRP  CONST_03  CD1  NE1  CE2  CD2    0.000  .   0.000  0
  TRP  CONST_04  NE1  CE2  CD2  CE3  180.000  .   0.000  0
  TRP  CONST_05  CE2  CD2  CE3  CZ3    0.000  .   0.000  0
  TRP  CONST_06  CD2  CE3  CZ3  CH2    0.000  .   0.000  0
  TRP  CONST_07  CE3  CZ3  CH2  CZ2    0.000  .   0.000  0
  TRP  CONST_08  CZ3  CH2  CZ2  CE2    0.000  .   0.000  0
  TRP  CONST_09  CE2  CD2  CG   CB   180.000  .   0.000  0
  TRP  CONST_10  CE3  CD2  CG   CB     0.000  .   0.000  0
  TRP  CONST_11  HD1  CD1  CG   CB     0.000  .   5.000  0
  TRP  CONST_12  CZ2  CE2  CD2  CG   180.000  .   0.000  0
  TRP  CONST_13  HE3  CE3  CD2  CG     0.000  .   5.000  0
  TRP  CONST_14  HE1  NE1  CD1  CG   180.000  .   5.000  0
  TRP  CONST_15  HZ2  CZ2  CE2  CD2  180.000  .   5.000  0
  TRP  CONST_16  HZ3  CZ3  CE3  CD2  180.000  .   5.000  0
  TRP  CONST_17  HH2  CH2  CZ3  CE3  180.000  .   5.000  0

loop_
  _chem_comp_chir.comp_id
  _chem_comp_chir.id
  _chem_comp_chir.atom_id_centre
  _chem_comp_chir.atom_id_1
  _chem_comp_chir.atom_id_2
  _chem_comp_chir.atom_id_3
  _chem_comp_chir.volume_sign
  TRP  chir_01  CA  N  CB  C  negativ

loop_
  _chem_comp_plane_atom.comp_id
  _chem_comp_plane_atom.plane_id
  _chem_comp_plane_atom.atom_id
  _chem_comp_plane_atom.dist_esd
  TRP  plan  CB   0.020
  TRP  plan  CG   0.020
  TRP  plan  CD1  0.020
  TRP  plan  NE1  0.020
  TRP  plan  CD2  0.020
  TRP  plan  CE2  0.020
  TRP  plan  CZ2  0.020
  TRP  plan  CH2  0.020
  TRP  plan  CE3  0.020
  TRP  plan  CZ3  0.020
  TRP  plan  HD1  0.020
  TRP  plan  HE1  0.020
  TRP  plan  HH2  0.020
  TRP  plan  HE3  0.020
  TRP  plan  HZ3  0.020
  TRP  plan  HZ2  0.020

loop_
  _chem_comp_rotamer_info.comp_id
  _chem_comp_rotamer_info.phil_str
  TRP  
;
tor_ids = chi1 chi2
tor_atom_ids = chi1 N CA CB CG
tor_atom_ids = chi2 CA CB CG CD1
rotamer {
 id = p90
 frequency = 0.0519
 angles = 60.3 87.8
}
rotamer {
 id = p-90
 frequency = 0.1038
 angles = 61.8 -89.4
}
rotamer {
 id = t60
 frequency = 0.1807
 angles = -178.7 64.8
}
rotamer {
 id = t-100
 frequency = 0.1547
 angles = -177.1 -102.6
}
rotamer {
 id = m-90
 frequency = 0.0509
 angles = -67.8 -89.3
}
rotamer {
 id = m100
 frequency = 0.3380
 angles = -67.4 97.3
}
rotamer {
 id = m-10
 frequency = 0.1172
 angles = -68.2 -7.5
}
;

data_comp_LYS
loop_
  _chem_comp_atom.comp_id
  _chem_comp_atom.atom_id
  _chem_comp_atom.type_symbol
  _chem_comp_atom.type_energy
  _chem_comp_atom.partial_charge
  LYS  N    N  NH1   -0.204
  LYS  H    H  HNH1   0.204
  LYS  CA   C  CH1    0.058
  LYS  HA   H  HCH1   0.046
  LYS  CB   C  CH2   -0.076
  LYS  HB1  H  HCH2   0.038
  LYS  HB2  H  HCH2   0.038
  LYS  CG   C  CH2   -0.076
  LYS  HG1  H  HCH2   0.038
  LYS  HG2  H  HCH2   0.038
  LYS  CD   C  CH2   -0.076
  LYS  HD1  H  HCH2   0.038
  LYS  HD2  H  HCH2   0.038
  LYS  CE   C  CH2   -0.013
  LYS  HE1  H  HCH2   0.098
  LYS  HE2  H  HCH2   0.098
  LYS  NZ   N  NT3   -0.506
  LYS  HZ1  H  HNT3   0.441
  LYS  HZ2  H  HNT3   0.441
  LYS  HZ3  H  HNT3   0.441
  LYS  C    C  C      0.318
  LYS  O    O  O     -0.422

loop_
  _chem_comp_tree.comp_id
  _chem_comp_tree.atom_id
  _chem_comp_tree.atom_back
  _chem_comp_tree.atom_forward
  _chem_comp_tree.connect_type
  LYS  N    n/a  CA   START
  LYS  H    N    .    .
  LYS  CA   N    C    .
  LYS  HA   CA   .    .
  LYS  CB   CA   CG   .
  LYS  HB1  CB   .    .
  LYS  HB2  CB   .    .
  LYS  CG   CB   CD   .
  LYS  HG1  CG   .    .
  LYS  HG2  CG   .    .
  LYS  CD   CG   CE   .
  LYS  HD1  CD   .    .
  LYS  HD2  CD   .    .
  LYS  CE   CD   NZ   .
  LYS  HE1  CE   .    .
  LYS  HE2  CE   .    .
  LYS  NZ   CE   HZ3  .
  LYS  HZ1  NZ   .    .
  LYS  HZ2  NZ   .    .
  LYS  HZ3  NZ   .    .
  LYS  C    CA   .    END
  LYS  O    C    .    .

loop_
  _chem_comp_bond.comp_id
  _chem_comp_bond.atom_id_1
  _chem_comp_bond.atom_id_2
  _chem_comp_bond.type
  _chem_comp_bond.value_dist
  _chem_comp_bond.value_dist_esd
  _chem_comp_bond.value_dist_neutron
  LYS  N   H    coval  0.860  0.020  1.020
  LYS  N   CA   coval  1.458  0.019  1.458
  LYS  CA  HA   coval  0.970  0.020  1.090
  LYS  CA  CB   coval  1.530  0.020  1.530
  LYS  CB  HB1  coval  0.970  0.020  1.090
  LYS  CB  HB2  coval  0.970  0.020  1.090
  LYS  CB  CG   coval  1.520  0.030  1.520
  LYS  CG  HG1  coval  0.970  0.020  1.090
  LYS  CG  HG2  coval  0.970  0.020  1.090
  LYS  CG  CD   coval  1.520  0.030  1.520
  LYS  CD  HD1  coval  0.970  0.020  1.090
  LYS  CD  HD2  coval  0.970  0.020  1.090
  LYS  CD  CE   coval  1.520  0.030  1.520
  LYS  CE  HE1  coval  0.970  0.020  1.090
  LYS  CE  HE2  coval  0.970  0.020  1.090
  LYS  CE  NZ   coval  1.489  0.030  1.489
  LYS  NZ  HZ1  coval  0.890  0.020  1.040
  LYS  NZ  HZ2  coval  0.890  0.020  1.040
  LYS  NZ  HZ3  coval  0.890  0.020  1.040
  LYS  CA  C    coval  1.525  0.021  1.525
  LYS  C   O    coval  1.231  0.020  1.231

loop_
  _chem_comp_angle.comp_id
  _chem_comp_angle.atom_id_1
  _chem_comp_angle.atom_id_2
  _chem_comp_angle.atom_id_3
  _chem_comp_angle.value_angle
  _chem_comp_angle.value_angle_esd
  LYS  H    N   CA   114.000  3.000
  LYS  HA   CA  CB   109.000  3.000
  LYS  CB   CA  C    110.100  1.900
  LYS  HA   CA  C    109.000  3.000
  LYS  N    CA  HA   110.000  3.000
  LYS  N    CA  CB   110.500  1.700
  LYS  HB1  CB  HB2  110.000  3.000
  LYS  HB2  CB  CG   108.000  3.000
  LYS  HB1  CB  CG   108.000  3.000
  LYS  CA   CB  HB1  109.000  3.000
  LYS  CA   CB  HB2  109.000  3.000
  LYS  CA   CB  CG   114.100  2.000
  LYS  HG1  CG  HG2  110.000  3.000
  LYS  HG2  CG  CD   108.000  3.000
  LYS  HG1  CG  CD   108.000  3.000
  LYS  CB   CG  HG1  109.000  3.000
  LYS  CB   CG  HG2  109.000  3.000
  LYS  CB   CG  CD   111.300  2.300
  LYS  HD1  CD  HD2  110.000  3.000
  LYS  HD2  CD  CE   108.000  3.000
  LYS  HD1  CD  CE   108.000  3.000
  LYS  CG   CD  HD1  109.000  3.000
  LYS  CG   CD  HD2  109.000  3.000
  LYS  CG   CD  CE   111.300  2.300
  LYS  HE1  CE  HE2  110.000  3.000
  LYS  HE2  CE  NZ   108.000  3.000
  LYS  HE1  CE  NZ   108.000  3.000
  LYS  CD   CE  HE1  109.000  3.000
  LYS  CD   CE  HE2  109.000  3.000
  LYS  CD   CE  NZ   111.900  3.200
  LYS  HZ1  NZ  HZ2  109.000  3.000
  LYS  HZ2  NZ  HZ3  109.000  3.000
  LYS  HZ1  NZ  HZ3  109.000  3.000
  LYS  CE   NZ  HZ1  110.000  3.000
  LYS  CE   NZ  HZ2  110.000  3.000
  LYS  CE   NZ  HZ3  110.000  3.000
  LYS  N    CA  C    111.000  2.800
  LYS  CA   C   O    120.800  1.700

loop_
  _chem_comp_tor.comp_id
  _chem_comp_tor.id
  _chem_comp_tor.atom_id_1
  _chem_comp_tor.atom_id_2
  _chem_comp_tor.atom_id_3
  _chem_comp_tor.atom_id_4
  _chem_comp_tor.value_angle
  _chem_comp_tor.value_angle_esd
  _chem_comp_tor.period
  LYS  chi1  N   CA  CB  CG   180.000  15.000  3
  LYS  chi2  CA  CB  CG  CD   180.000  15.000  3
  LYS  chi3  CB  CG  CD  CE   180.000  15.000  3
  LYS  chi4  CG  CD  CE  NZ   180.000  15.000  3
  LYS  hh    CD  CE  NZ  HZ3   60.000  30.000  3

loop_
  _chem_comp_chir.comp_id
  _chem_comp_chir.id
  _chem_comp_chir.atom_id_centre
  _chem_comp_chir.atom_id_1
  _chem_comp_chir.atom_id_2
  _chem_comp_chir.atom_id_3
  _chem_comp_chir.volume_sign
  LYS  chir_01  CA  N  CB  C  negativ

loop_
  _chem_comp_rotamer_info.comp_id
  _chem_comp_rotamer_info.phil_str
  LYS  
;
tor_ids = chi1 chi2 chi3 chi4 hh
tor_atom_ids = chi1 N CA CB CG
tor_atom_ids = chi2 CA CB CG CD
tor_atom_ids = chi3 CB CG CD CE
tor_atom_ids = chi4 CG CD CE NZ
rotamer {
 id = pttm
 frequency_annotation = "<1%"
 frequency = 0.0078
 angles = 64.3 -177.6 -178.9 -67.1 60
}
rotamer {
 id = ptpt
 frequency_annotation = "<1%"
 frequency = 0.0044
 angles = 64.8 179.1 73.0 174.5 60
}
rotamer {
 id = ptmt
 frequency_annotation = "<1%"
 frequency = 0.0053
 angles = 66.7 -175.9 -71.4 -175.8 60
}
rotamer {
 id = pttt
 frequency = 0.0399
 angles = 65.4 -178.1 -179.3 -179.7 60
}
rotamer {
 id = pmtt
 frequency_annotation = "<1%"
 frequency = 0.0003
 angles = 73.2 -74.1 -168.0 -174.6 60
}
rotamer {
 id = pttp
 frequency_annotation = "<1%"
 frequency = 0.0069
 angles = 67.6 -179.1 178.3 66.7 60
}
rotamer {
 id = pmmt
 frequency_annotation = "<1%"
 frequency = 0.0001
 angles = 77.9 -73.7 -71.4 179.1 60
}
rotamer {
 id = ptpp
 frequency_annotation = "<1%"
 frequency = 0.0026
 angles = 65.3 178.4 72.0 66.0 60
}
rotamer {
 id = pptt
 frequency_annotation = "<1%"
 frequency = 0.0007
 angles = 64.2 89.9 175.6 179.1 60
}
rotamer {
 id = ptmm
 frequency_annotation = "<1%"
 frequency = 0.0023
 angles = 66.6 -177.9 -69.6 -66.1 60
}
rotamer {
 id = tppt
 frequency_annotation = "<1%"
 frequency = 0.0078
 angles = -178.2 63.5 69.5 177.4 60
}
rotamer {
 id = ttmm
 frequency_annotation = "<1%"
 frequency = 0.0058
 angles = -174.1 179.7 -71.0 -67.0 60
}
rotamer {
 id = tptt
 frequency = 0.0349
 angles = -178.9 69.1 175.6 177.2 60
}
rotamer {
 id = ttpm
 frequency_annotation = "<1%"
 frequency = 0.0001
 angles = -176.9 175.3 87.1 -84.4 60
}
rotamer {
 id = tmtp
 frequency_annotation = "<1%"
 frequency = 0.0003
 angles = -176.6 -98.0 -178.4 65.1 60
}
rotamer {
 id = tmtt
 frequency_annotation = "<1%"
 frequency = 0.0023
 angles = -172.7 -91.1 -176.9 -178.5 60
}
rotamer {
 id = tmmt
 frequency_annotation = "<1%"
 frequency = 0.0009
 angles = -179.2 -93.4 -70.4 -179.5 60
}
rotamer {
 id = tttm
 frequency = 0.0332
 angles = -176.4 177.8 -176.2 -67.4 60
}
rotamer {
 id = tmmm
 frequency_annotation = "<1%"
 frequency = 0.0002
 angles = -177.5 -81.8 -63.1 -64.5 60
}
rotamer {
 id = tttt
 frequency = 0.1440
 angles = -175.5 176.6 179.7 -179.9 60
}
rotamer {
 id = tptm
 frequency_annotation = "<1%"
 frequency = 0.0055
 angles = -177.9 67.2 -179.4 -66.2 60
}
rotamer {
 id = tptp
 frequency = 0.0118
 angles = -179.9 67.4 173.6 66.2 60
}
rotamer {
 id = ttmt
 frequency = 0.0196
 angles = -174.6 -177.3 -73.5 -175.1 60
}
rotamer {
 id = tmtm
 frequency_annotation = "<1%"
 frequency = 0.0005
 angles = -172.2 -90.5 -172.5 -64.9 60
}
rotamer {
 id = tttp
 frequency = 0.0351
 angles = -177.6 175.4 173.9 65.9 60
}
rotamer {
 id = ttpt
 frequency = 0.0254
 angles = -178.3 174.6 73.0 175.1 60
}
rotamer {
 id = ttpp
 frequency_annotation = "<1%"
 frequency = 0.0064
 angles = -178.4 174.1 71.6 68.2 60
}
rotamer {
 id = tppp
 frequency_annotation = "<1%"
 frequency = 0.0010
 angles = -177.9 62.3 65.5 67.9 60
}
rotamer {
 id = ttmp
 frequency_annotation = "<1%"
 frequency = 0.0003
 angles = -174.2 -179.4 -95.7 76.7 60
}
rotamer {
 id = mtpt
 frequency = 0.0386
 angles = -69.2 174.2 70.5 175.2 60
}
rotamer {
 id = mtpp
 frequency = 0.0113
 angles = -68.5 177.0 70.5 67.7 60
}
rotamer {
 id = mtpm
 frequency_annotation = "<1%"
 frequency = 0.0006
 angles = -70.3 174.8 90.6 -70.0 60
}
rotamer {
 id = mmpt
 frequency_annotation = "<1%"
 frequency = 0.0009
 angles = -60.4 -70.6 93.6 175.5 60
}
rotamer {
 id = mtmp
 frequency_annotation = "<1%"
 frequency = 0.0003
 angles = -67.5 -175.8 -95.8 73.5 60
}
rotamer {
 id = mmtp
 frequency = 0.0135
 angles = -61.5 -68.6 179.7 67.9 60
}
rotamer {
 id = mtmt
 frequency = 0.0382
 angles = -66.8 -173.3 -73.7 -175.4 60
}
rotamer {
 id = mmtt
 frequency = 0.0898
 angles = -61.7 -67.2 -176.8 -178.2 60
}
rotamer {
 id = mtmm
 frequency = 0.0122
 angles = -63.9 -177.2 -70.4 -66.0 60
}
rotamer {
 id = mmtm
 frequency = 0.0208
 angles = -60.2 -65.6 -173.1 -68.9 60
}
rotamer {
 id = mptt
 frequency_annotation = "<1%"
 frequency = 0.0038
 angles = -79.9 73.0 176.1 175.1 60
}
rotamer {
 id = mptp
 frequency_annotation = "<1%"
 frequency = 0.0007
 angles = -74.9 86.6 171.6 65.2 60
}
rotamer {
 id = mmmt
 frequency = 0.0161
 angles = -62.7 -64.1 -70.7 -176.8 60
}
rotamer {
 id = mppt
 frequency_annotation = "<1%"
 frequency = 0.0009
 angles = -82.6 73.5 69.2 177.4 60
}
rotamer {
 id = mmmm
 frequency_annotation = "<1%"
 frequency = 0.0025
 angles = -61.4 -61.8 -66.9 -64.7 60
}
rotamer {
 id = mptm
 frequency_annotation = "<1%"
 frequency = 0.0004
 angles = -91.7 61.2 -173.7 -61.0 60
}
rotamer {
 id = mttm
 frequency = 0.0531
 angles = -66.9 -177.8 -176.7 -67.4 60
}
rotamer {
 id = mttp
 frequency = 0.0404
 angles = -65.9 -179.4 176.3 66.7 60
}
rotamer {
 id = mttt
 frequency = 0.2473
 angles = -67.7 -178.8 -179.1 179.5 60
}
;

data_comp_ARG
loop_
  _chem_comp_atom.comp_id
  _chem_comp_atom.atom_id
  _chem_comp_atom.type_symbol
  _chem_comp_atom.type_energy
  _chem_comp_atom.partial_charge
  ARG  N     N  NH1   -0.204
  ARG  H     H  HNH1   0.204
  ARG  CA    C  CH1    0.058
  ARG  HA    H  HCH1   0.046
  ARG  CB    C  CH2   -0.076
  ARG  HB1   H  HCH2   0.038
  ARG  HB2   H  HCH2   0.038
  ARG  CG    C  CH2   -0.076
  ARG  HG1   H  HCH2   0.038
  ARG  HG2   H  HCH2   0.038
  ARG  CD    C  CH2   -0.020
  ARG  HD1   H  HCH2   0.066
  ARG  HD2   H  HCH2   0.066
  ARG  NE    N  NC1   -0.098
  ARG  HE    H  HNC1   0.058
  ARG  CZ    C  C      0.694
  ARG  NH1   N  NC2   -0.278
  ARG  HH11  H  HNC2   0.334
  ARG  HH12  H  HNC2   0.334
  ARG  NH2   N  NC2   -0.278
  ARG  HH21  H  HNC2   0.334
  ARG  HH22  H  HNC2   0.334
  ARG  C     C  C      0.318
  ARG  O     O  O     -0.422

loop_
  _chem_comp_tree.comp_id
  _chem_comp_tree.atom_id
  _chem_comp_tree.atom_back
  _chem_comp_tree.atom_forward
  _chem_comp_tree.connect_type
  ARG  N     n/a  CA    START
  ARG  H     N    .     .
  ARG  CA    N    C     .
  ARG  HA    CA   .     .
  ARG  CB    CA   CG    .
  ARG  HB1   CB   .     .
  ARG  HB2   CB   .     .
  ARG  CG    CB   CD    .
  ARG  HG1   CG   .     .
  ARG  HG2   CG   .     .
  ARG  CD    CG   NE    .
  ARG  HD1   CD   .     .
  ARG  HD2   CD   .     .
  ARG  NE    CD   CZ    .
  ARG  HE    NE   .     .
  ARG  CZ    NE   NH2   .
  ARG  NH1   CZ   HH12  .
  ARG  HH11  NH1  .     .
  ARG  HH12  NH1  .     .
  ARG  NH2   CZ   HH22  .
  ARG  HH21  NH2  .     .
  ARG  HH22  NH2  .     .
  ARG  C     CA   .     END
  ARG  O     C    .     .

loop_
  _chem_comp_bond.comp_id
  _chem_comp_bond.atom_id_1
  _chem_comp_bond.atom_id_2
  _chem_comp_bond.type
  _chem_comp_bond.value_dist
  _chem_comp_bond.value_dist_esd
  _chem_comp_bond.value_dist_neutron
  ARG  N    H     coval  0.860  0.020  1.020
  ARG  N    CA    coval  1.458  0.019  1.458
  ARG  CA   HA    coval  0.970  0.020  1.090
  ARG  CA   CB    coval  1.530  0.020  1.530
  ARG  CB   HB1   coval  0.970  0.020  1.090
  ARG  CB   HB2   coval  0.970  0.020  1.090
  ARG  CB   CG    coval  1.520  0.030  1.520
  ARG  CG   HG1   coval  0.970  0.020  1.090
  ARG  CG   HG2   coval  0.970  0.020  1.090
  ARG  CG   CD    coval  1.520  0.030  1.520
  ARG  CD   HD1   coval  0.970  0.020  1.090
  ARG  CD   HD2   coval  0.970  0.020  1.090
  ARG  CD   NE    coval  1.460  0.018  1.460
  ARG  NE   HE    coval  0.860  0.020  1.020
  ARG  NE   CZ    coval  1.329  0.014  1.329
  ARG  CZ   NH1   coval  1.326  0.018  1.326
  ARG  NH1  HH11  coval  0.860  0.020  1.020
  ARG  NH1  HH12  coval  0.860  0.020  1.020
  ARG  CZ   NH2   coval  1.326  0.018  1.326
  ARG  NH2  HH21  coval  0.860  0.020  1.020
  ARG  NH2  HH22  coval  0.860  0.020  1.020
  ARG  CA   C     coval  1.525  0.021  1.525
  ARG  C    O     coval  1.231  0.020  1.231

loop_
  _chem_comp_angle.comp_id
  _chem_comp_angle.atom_id_1
  _chem_comp_angle.atom_id_2
  _chem_comp_angle.atom_id_3
  _chem_comp_angle.value_angle
  _chem_comp_angle.value_angle_esd
  ARG  H     N    CA    114.000  3.000
  ARG  HA    CA   CB    109.000  3.000
  ARG  CB    CA   C     110.100  1.900
  ARG  HA    CA   C     109.000  3.000
  ARG  N     CA   HA    110.000  3.000
  ARG  N     CA   CB    110.500  1.700
  ARG  HB1   CB   HB2   110.000  3.000
  ARG  HB2   CB   CG    108.000  3.000
  ARG  HB1   CB   CG    108.000  3.000
  ARG  CA    CB   HB1   109.000  3.000
  ARG  CA    CB   HB2   109.000  3.000
  ARG  CA    CB   CG    114.100  2.000
  ARG  HG1   CG   HG2   110.000  3.000
  ARG  HG2   CG   CD    108.000  3.000
  ARG  HG1   CG   CD    108.000  3.000
  ARG  CB    CG   HG1   109.000  3.000
  ARG  CB    CG   HG2   109.000  3.000
  ARG  CB    CG   CD    111.300  2.300
  ARG  HD1   CD   HD2   110.000  3.000
  ARG  HD2   CD   NE    108.000  3.000
  ARG  HD1   CD   NE    108.000  3.000
  ARG  CG    CD   HD1   109.000  3.000
  ARG  CG    CD   HD2   109.000  3.000
  ARG  CG    CD   NE    112.000  2.200
  ARG  HE    NE   CZ    117.900  3.000
  ARG  CD    NE   HE    117.900  3.000
  ARG  CD    NE   CZ    124.200  1.500
  ARG  NH1   CZ   NH2   119.700  1.800
  ARG  NE    CZ   NH1   120.000  1.900
  ARG  HH11  NH1  HH12  120.000  3.000
  ARG  CZ    NH1  HH11  120.000  3.000
  ARG  CZ    NH1  HH12  120.000  3.000
  ARG  NE    CZ   NH2   120.000  1.900
  ARG  HH21  NH2  HH22  120.000  3.000
  ARG  CZ    NH2  HH21  120.000  3.000
  ARG  CZ    NH2  HH22  120.000  3.000
  ARG  N     CA   C     111.000  2.800
  ARG  CA    C    O     120.800  1.700

loop_
  _chem_comp_tor.comp_id
  _chem_comp_tor.id
  _chem_comp_tor.atom_id_1
  _chem_comp_tor.atom_id_2
  _chem_comp_tor.atom_id_3
  _chem_comp_tor.atom_id_4
  _chem_comp_tor.value_angle
  _chem_comp_tor.alt_value_angle
  _chem_comp_tor.value_angle_esd
  _chem_comp_tor.period
  ARG  chi1  N   CA  CB   CG     60.000      .  15.000  3
  ARG  chi2  CA  CB  CG   CD     60.000      .  15.000  3
  ARG  chi3  CB  CG  CD   NE    180.000      .  15.000  3
  ARG  chi4  CG  CD  NE   CZ     90.000  180.0  15.000  2
  ARG  chi5  CD  NE  CZ   NH1     0.000      .  10.000  1
  ARG  hh1   NE  CZ  NH1  HH12  180.000      .  20.000  2
  ARG  hh2   NE  CZ  NH2  HH22  180.000      .  20.000  2

loop_
  _chem_comp_chir.comp_id
  _chem_comp_chir.id
  _chem_comp_chir.atom_id_centre
  _chem_comp_chir.atom_id_1
  _chem_comp_chir.atom_id_2
  _chem_comp_chir.atom_id_3
  _chem_comp_chir.volume_sign
  ARG  chir_01  CA  N  CB  C  negativ

loop_
  _chem_comp_plane_atom.comp_id
  _chem_comp_plane_atom.plane_id
  _chem_comp_plane_atom.atom_id
  _chem_comp_plane_atom.dist_esd
  ARG  plan  CD    0.020
  ARG  plan  NE    0.020
  ARG  plan  CZ    0.020
  ARG  plan  NH1   0.020
  ARG  plan  NH2   0.020
  ARG  plan  HH11  0.020
  ARG  plan  HH12  0.020
  ARG  plan  HH21  0.020
  ARG  plan  HH22  0.020

loop_
  _chem_comp_rotamer_info.comp_id
  _chem_comp_rotamer_info.phil_str
  ARG  
;
tor_ids = chi1 chi2 chi3 chi4 hh1 hh2
tor_atom_ids = chi1 N CA CB CG
tor_atom_ids = chi2 CA CB CG CD
tor_atom_ids = chi3 CB CG CD NE
tor_atom_ids = chi4 CG CD NE CZ
rotamer {
 id = pmt170
 frequency_annotation = "<1%"
 frequency = 0.0009
 angles = 74.0 -79.0 -169.4 -169.4 180 180
}
rotamer {
 id = pmm-80
 frequency_annotation = "<1%"
 frequency = 0.0004
 angles = 73.6 -76.0 -56.8 -81.3 180 180
}
rotamer {
 id = pmt-80
 frequency_annotation = "<1%"
 frequency = 0.0006
 angles = 81.2 -68.1 -176.9 -84.1 180 180
}
rotamer {
 id = ptm160
 frequency = 0.0109
 angles = 63.5 -179.1 -67.1 165.3 180 180
}
rotamer {
 id = ptp-170
 frequency_annotation = "<1%"
 frequency = 0.0083
 angles = 67.4 -175.6 68.2 -172.3 180 180
}
rotamer {
 id = ptt90
 frequency = 0.0176
 angles = 64.9 178.8 176.6 87.6 180 180
}
rotamer {
 id = ppp80
 frequency_annotation = "<1%"
 frequency = 0.0002
 angles = 62.2 86.6 57.2 79.7 180 180
}
rotamer {
 id = pmm150
 frequency_annotation = "<1%"
 frequency = 0.0003
 angles = 75.6 -75.4 -65.0 152.0 180 180
}
rotamer {
 id = ptm-80
 frequency_annotation = "<1%"
 frequency = 0.0047
 angles = 65.4 -178.5 -66.0 -84.5 180 180
}
rotamer {
 id = ptp90
 frequency_annotation = "<1%"
 frequency = 0.0048
 angles = 65.2 178.8 64.0 87.9 180 180
}
rotamer {
 id = ptt-90
 frequency = 0.0155
 angles = 66.3 -175.1 -176.5 -87.1 180 180
}
rotamer {
 id = ptp-110
 frequency_annotation = "<1%"
 frequency = 0.0017
 angles = 67.6 -179.7 64.8 -108.3 180 180
}
rotamer {
 id = pmt100
 frequency_annotation = "<1%"
 frequency = 0.0001
 angles = 70.2 -90.5 -174.2 97.8 180 180
}
rotamer {
 id = ppt170
 frequency_annotation = "<1%"
 frequency = 0.0013
 angles = 59.1 87.6 173.5 173.4 180 180
}
rotamer {
 id = ptt180
 frequency = 0.0175
 angles = 65.3 -177.5 -179.8 179.2 180 180
}
rotamer {
 id = ppp-140
 frequency_annotation = "<1%"
 frequency = 0.0001
 angles = 58.4 91.8 62.3 -143.5 180 180
}
rotamer {
 id = ppt-90
 frequency_annotation = "<1%"
 frequency = 0.0003
 angles = 61.8 90.2 177.7 -92.2 180 180
}
rotamer {
 id = ppt90
 frequency_annotation = "<1%"
 frequency = 0.0004
 angles = 63.5 99.3 -179.9 87.3 180 180
}
rotamer {
 id = ttp-170
 frequency = 0.0326
 angles = -175.4 179.4 66.9 -171.0 180 180
}
rotamer {
 id = ttp-110
 frequency = 0.0136
 angles = -174.7 177.2 64.6 -113.5 180 180
}
rotamer {
 id = ttt-90
 frequency = 0.0296
 angles = -176.8 177.8 -178.3 -89.6 180 180
}
rotamer {
 id = tpm-80
 frequency_annotation = "<1%"
 frequency = 0.0004
 angles = -177.3 78.5 -80.4 -79.8 180 180
}
rotamer {
 id = tpp80
 frequency_annotation = "<1%"
 frequency = 0.0079
 angles = -177.8 65.2 59.8 84.2 180 180
}
rotamer {
 id = ttt90
 frequency = 0.0225
 angles = -176.2 176.1 176.5 86.7 180 180
}
rotamer {
 id = ttt180
 frequency = 0.0506
 angles = -176.2 176.5 178.5 179.2 180 180
}
rotamer {
 id = tpt-90
 frequency_annotation = "<1%"
 frequency = 0.0077
 angles = 179.3 67.1 -179.7 -89.4 180 180
}
rotamer {
 id = tmm-80
 frequency_annotation = "<1%"
 frequency = 0.0016
 angles = -174.3 -86.4 -56.4 -82.1 180 180
}
rotamer {
 id = tmt170
 frequency_annotation = "<1%"
 frequency = 0.0023
 angles = -173.9 -91.3 -173.5 -171.0 180 180
}
rotamer {
 id = tpt170
 frequency = 0.0180
 angles = -178.8 66.3 178.0 171.4 180 180
}
rotamer {
 id = tpm170
 frequency_annotation = "<1%"
 frequency = 0.0024
 angles = 178.3 70.4 -85.3 171.7 180 180
}
rotamer {
 id = tpt90
 frequency = 0.0142
 angles = 178.9 65.7 178.6 86.3 180 180
}
rotamer {
 id = ttp80
 frequency = 0.0411
 angles = -177.4 179.6 63.0 82.9 180 180
}
rotamer {
 id = ttm-80
 frequency = 0.0323
 angles = -174.1 179.3 -64.7 -84.5 180 180
}
rotamer {
 id = ttm170
 frequency = 0.0284
 angles = -177.3 176.9 -67.8 171.2 180 180
}
rotamer {
 id = tmt90
 frequency_annotation = "<1%"
 frequency = 0.0005
 angles = -178.4 -93.6 -177.9 87.0 180 180
}
rotamer {
 id = ttm110
 frequency = 0.0156
 angles = -175.3 178.6 -64.3 112.8 180 180
}
rotamer {
 id = tmt-80
 frequency_annotation = "<1%"
 frequency = 0.0013
 angles = -174.4 -92.9 -177.8 -85.0 180 180
}
rotamer {
 id = tmm160
 frequency_annotation = "<1%"
 frequency = 0.0020
 angles = -172.2 -90.1 -61.3 163.8 180 180
}
rotamer {
 id = tpp-160
 frequency = 0.0106
 angles = 178.9 65.6 65.3 -167.7 180 180
}
rotamer {
 id = mtp180
 frequency = 0.0539
 angles = -66.4 179.0 66.4 -171.6 180 180
}
rotamer {
 id = mpt180
 frequency_annotation = "<1%"
 frequency = 0.0053
 angles = -84.6 69.3 173.6 174.4 180 180
}
rotamer {
 id = mtt90
 frequency = 0.0530
 angles = -67.7 179.9 178.9 90.6 180 180
}
rotamer {
 id = mpp-170
 frequency_annotation = "<1%"
 frequency = 0.0013
 angles = -78.9 81.7 65.1 -166.9 180 180
}
rotamer {
 id = mtm110
 frequency = 0.0169
 angles = -68.1 -177.0 -68.9 112.9 180 180
}
rotamer {
 id = mpt90
 frequency_annotation = "<1%"
 frequency = 0.0011
 angles = -76.1 84.7 170.2 93.4 180 180
}
rotamer {
 id = mtp85
 frequency = 0.0401
 angles = -66.3 177.8 64.6 87.7 180 180
}
rotamer {
 id = mmm160
 frequency = 0.0207
 angles = -61.8 -66.2 -64.2 163.2 180 180
}
rotamer {
 id = mmm-85
 frequency = 0.0219
 angles = -63.5 -67.6 -60.7 -86.2 180 180
}
rotamer {
 id = mmt90
 frequency = 0.0123
 angles = -60.7 -68.4 179.4 90.0 180 180
}
rotamer {
 id = mmp80
 frequency_annotation = "<1%"
 frequency = 0.0036
 angles = -62.5 -75.1 74.4 77.8 180 180
}
rotamer {
 id = mtm180
 frequency = 0.0518
 angles = -66.4 179.0 -67.4 172.9 180 180
}
rotamer {
 id = mmt-90
 frequency = 0.0307
 angles = -63.8 -69.0 -175.2 -91.0 180 180
}
rotamer {
 id = mtp-110
 frequency = 0.0104
 angles = -65.1 179.1 66.4 -109.6 180 180
}
rotamer {
 id = mpt-90
 frequency_annotation = "<1%"
 frequency = 0.0019
 angles = -78.8 74.7 177.7 -87.8 180 180
}
rotamer {
 id = mpp80
 frequency_annotation = "<1%"
 frequency = 0.0011
 angles = -76.7 81.9 58.0 84.6 180 180
}
rotamer {
 id = mmp-170
 frequency_annotation = "<1%"
 frequency = 0.0026
 angles = -64.1 -65.5 85.9 -167.0 180 180
}
rotamer {
 id = mmt180
 frequency = 0.0260
 angles = -61.9 -68.4 -177.0 -176.3 180 180
}
rotamer {
 id = mtt-85
 frequency = 0.0612
 angles = -67.0 -178.6 -176.2 -88.8 180 180
}
rotamer {
 id = mtm-85
 frequency = 0.0612
 angles = -68.3 -171.7 -63.9 -88.1 180 180
}
rotamer {
 id = mtt180
 frequency = 0.0994
 angles = -67.4 179.9 -179.1 177.1 180 180
}
;

data_comp_GLU
loop_
  _chem_comp_atom.comp_id
  _chem_comp_atom.atom_id
  _chem_comp_atom.type_symbol
  _chem_comp_atom.type_energy
  _chem_comp_atom.partial_charge
  GLU  N    N  NH1   -0.204
  GLU  H    H  HNH1   0.204
  GLU  CA   C  CH1    0.058
  GLU  HA   H  HCH1   0.046
  GLU  CB   C  CH2   -0.078
  GLU  HB1  H  HCH2   0.039
  GLU  HB2  H  HCH2   0.039
  GLU  CG   C  CH2   -0.067
  GLU  HG1  H  HCH2   0.041
  GLU  HG2  H  HCH2   0.041
  GLU  CD   C  C      0.203
  GLU  OE1  O  OC    -0.609
  GLU  OE2  O  OC    -0.609
  GLU  C    C  C      0.318
  GLU  O    O  O     -0.422

loop_
  _chem_comp_tree.comp_id
  _chem_comp_tree.atom_id
  _chem_comp_tree.atom_back
  _chem_comp_tree.atom_forward
  _chem_comp_tree.connect_type
  GLU  N    n/a  CA   START
  GLU  H    N    .    .
  GLU  CA   N    C    .
  GLU  HA   CA   .    .
  GLU  CB   CA   CG   .
  GLU  HB1  CB   .    .
  GLU  HB2  CB   .    .
  GLU  CG   CB   CD   .
  GLU  HG1  CG   .    .
  GLU  HG2  CG   .    .
  GLU  CD   CG   OE2  .
  GLU  OE1  CD   .    .
  GLU  OE2  CD   .    .
  GLU  C    CA   .    END
  GLU  O    C    .    .

loop_
  _chem_comp_bond.comp_id
  _chem_comp_bond.atom_id_1
  _chem_comp_bond.atom_id_2
  _chem_comp_bond.type
  _chem_comp_bond.value_dist
  _chem_comp_bond.value_dist_esd
  _chem_comp_bond.value_dist_neutron
  GLU  N   H    coval  0.860  0.020  1.020
  GLU  N   CA   coval  1.458  0.019  1.458
  GLU  CA  HA   coval  0.970  0.020  1.090
  GLU  CA  CB   coval  1.530  0.020  1.530
  GLU  CB  HB1  coval  0.970  0.020  1.090
  GLU  CB  HB2  coval  0.970  0.020  1.090
  GLU  CB  CG   coval  1.520  0.030  1.520
  GLU  CG  HG1  coval  0.970  0.020  1.090
  GLU  CG  HG2  coval  0.970  0.020  1.090
  GLU  CG  CD   coval  1.516  0.025  1.516
  GLU  CD  OE1  coval  1.249  0.019  1.249
  GLU  CD  OE2  coval  1.249  0.019  1.249
  GLU  CA  C    coval  1.525  0.021  1.525
  GLU  C   O    coval  1.231  0.020  1.231

loop_
  _chem_comp_angle.comp_id
  _chem_comp_angle.atom_id_1
  _chem_comp_angle.atom_id_2
  _chem_comp_angle.atom_id_3
  _chem_comp_angle.value_angle
  _chem_comp_angle.value_angle_esd
  GLU  H    N   CA   114.000  3.000
  GLU  HA   CA  CB   109.000  3.000
  GLU  CB   CA  C    110.100  1.900
  GLU  HA   CA  C    109.000  3.000
  GLU  N    CA  HA   110.000  3.000
  GLU  N    CA  CB   110.500  1.700
  GLU  HB1  CB  HB2  110.000  3.000
  GLU  HB2  CB  CG   108.000  3.000
  GLU  HB1  CB  CG   108.000  3.000
  GLU  CA   CB  HB1  109.000  3.000
  GLU  CA   CB  HB2  109.000  3.000
  GLU  CA   CB  CG   114.100  2.000
  GLU  HG1  CG  HG2  110.000  3.000
  GLU  HG2  CG  CD   108.000  3.000
  GLU  HG1  CG  CD   108.000  3.000
  GLU  CB   CG  HG1  109.000  3.000
  GLU  CB   CG  HG2  109.000  3.000
  GLU  CB   CG  CD   112.600  1.700
  GLU  OE1  CD  OE2  122.900  2.400
  GLU  CG   CD  OE1  118.400  2.300
  GLU  CG   CD  OE2  118.400  2.300
  GLU  N    CA  C    111.000  2.800
  GLU  CA   C   O    120.800  1.700

loop_
  _chem_comp_tor.comp_id
  _chem_comp_tor.id
  _chem_comp_tor.atom_id_1
  _chem_comp_tor.atom_id_2
  _chem_comp_tor.atom_id_3
  _chem_comp_tor.atom_id_4
  _chem_comp_tor.value_angle
  _chem_comp_tor.value_angle_esd
  _chem_comp_tor.period
  GLU  chi1  N   CA  CB  CG   180.000  15.000  3
  GLU  chi2  CA  CB  CG  CD   180.000  15.000  3
  GLU  chi3  CB  CG  CD  OE1    0.000  30.000  1

loop_
  _chem_comp_chir.comp_id
  _chem_comp_chir.id
  _chem_comp_chir.atom_id_centre
  _chem_comp_chir.atom_id_1
  _chem_comp_chir.atom_id_2
  _chem_comp_chir.atom_id_3
  _chem_comp_chir.volume_sign
  GLU  chir_01  CA  N  CB  C  negativ

loop_
  _chem_comp_plane_atom.comp_id
  _chem_comp_plane_atom.plane_id
  _chem_comp_plane_atom.atom_id
  _chem_comp_plane_atom.dist_esd
  GLU  plan  CD   0.020
  GLU  plan  CG   0.020
  GLU  plan  OE1  0.020
  GLU  plan  OE2  0.020

loop_
  _chem_comp_rotamer_info.comp_id
  _chem_comp_rotamer_info.phil_str
  GLU  
;
tor_ids = chi1 chi2 chi3
tor_atom_ids = chi1 N CA CB CG
tor_atom_ids = chi2 CA CB CG CD
tor_atom_ids = chi3 CB CG CD OE1
atom_ids_not_handled = HE1 HE2
rotamer {
 id = pp20
 frequency_annotation = "<1%"
 frequency = 0.0028
 angles = 61.3 85.6 19.7
}
rotamer {
 id = pm20
 frequency = 0.0258
 angles = 69.0 -84.7 15.8
}
rotamer {
 id = pt0
 frequency = 0.0489
 angles = 65.4 -177.3 1.2
}
rotamer {
 id = tt0
 frequency = 0.2369
 angles = -176.7 177.9 1.1
}
rotamer {
 id = tm-30
 frequency = 0.0149
 angles = -170.3 -83.4 -28.7
}
rotamer {
 id = tp30
 frequency = 0.0808
 angles = -178.2 65.0 25.8
}
rotamer {
 id = mm-30
 frequency = 0.1578
 angles = -66.0 -66.5 -31.7
}
rotamer {
 id = mt-10
 frequency = 0.3654
 angles = -67.0 179.2 -6.6
}
rotamer {
 id = mp0
 frequency = 0.0638
 angles = -66.9 82.5 3.3
}
;

data_comp_ASP
loop_
  _chem_comp_atom.comp_id
  _chem_comp_atom.atom_id
  _chem_comp_atom.type_symbol
  _chem_comp_atom.type_energy
  _chem_comp_atom.partial_charge
  ASP  N    N  NH1   -0.204
  ASP  H    H  HNH1   0.204
  ASP  CA   C  CH1    0.058
  ASP  HA   H  HCH1   0.046
  ASP  CB   C  CH2   -0.059
  ASP  HB1  H  HCH2   0.042
  ASP  HB2  H  HCH2   0.042
  ASP  CG   C  C      0.207
  ASP  OD1  O  OC    -0.616
  ASP  OD2  O  OC    -0.616
  ASP  C    C  C      0.318
  ASP  O    O  O     -0.422

loop_
  _chem_comp_tree.comp_id
  _chem_comp_tree.atom_id
  _chem_comp_tree.atom_back
  _chem_comp_tree.atom_forward
  _chem_comp_tree.connect_type
  ASP  N    n/a  CA   START
  ASP  H    N    .    .
  ASP  CA   N    C    .
  ASP  HA   CA   .    .
  ASP  CB   CA   CG   .
  ASP  HB1  CB   .    .
  ASP  HB2  CB   .    .
  ASP  CG   CB   OD2  .
  ASP  OD1  CG   .    .
  ASP  OD2  CG   .    .
  ASP  C    CA   .    END
  ASP  O    C    .    .

loop_
  _chem_comp_bond.comp_id
  _chem_comp_bond.atom_id_1
  _chem_comp_bond.atom_id_2
  _chem_comp_bond.type
  _chem_comp_bond.value_dist
  _chem_comp_bond.value_dist_esd
  _chem_comp_bond.value_dist_neutron
  ASP  N   H    coval  0.860  0.020  1.020
  ASP  N   CA   coval  1.458  0.019  1.458
  ASP  CA  HA   coval  0.970  0.020  1.090
  ASP  CA  CB   coval  1.530  0.020  1.530
  ASP  CB  HB1  coval  0.970  0.020  1.090
  ASP  CB  HB2  coval  0.970  0.020  1.090
  ASP  CB  CG   coval  1.516  0.025  1.516
  ASP  CG  OD1  coval  1.249  0.019  1.249
  ASP  CG  OD2  coval  1.249  0.019  1.249
  ASP  CA  C    coval  1.525  0.021  1.525
  ASP  C   O    coval  1.231  0.020  1.231

loop_
  _chem_comp_angle.comp_id
  _chem_comp_angle.atom_id_1
  _chem_comp_angle.atom_id_2
  _chem_comp_angle.atom_id_3
  _chem_comp_angle.value_angle
  _chem_comp_angle.value_angle_esd
  ASP  H    N   CA   114.000  3.000
  ASP  HA   CA  CB   109.000  3.000
  ASP  CB   CA  C    110.100  1.900
  ASP  HA   CA  C    109.000  3.000
  ASP  N    CA  HA   110.000  3.000
  ASP  N    CA  CB   110.500  1.700
  ASP  HB1  CB  HB2  110.000  3.000
  ASP  HB2  CB  CG   108.000  3.000
  ASP  HB1  CB  CG   108.000  3.000
  ASP  CA   CB  HB1  109.000  3.000
  ASP  CA   CB  HB2  109.000  3.000
  ASP  CA   CB  CG   112.600  1.000
  ASP  OD1  CG  OD2  122.900  2.400
  ASP  CB   CG  OD1  118.400  2.300
  ASP  CB   CG  OD2  118.400  2.300
  ASP  N    CA  C    111.000  2.800
  ASP  CA   C   O    120.800  1.700

loop_
  _chem_comp_tor.comp_id
  _chem_comp_tor.id
  _chem_comp_tor.atom_id_1
  _chem_comp_tor.atom_id_2
  _chem_comp_tor.atom_id_3
  _chem_comp_tor.atom_id_4
  _chem_comp_tor.value_angle
  _chem_comp_tor.alt_value_angle
  _chem_comp_tor.value_angle_esd
  _chem_comp_tor.period
  ASP  chi1  N   CA  CB  CG   180.000  .       15.000  3
  ASP  chi2  CA  CB  CG  OD1    0.000  70,-30  20.000  1

loop_
  _chem_comp_chir.comp_id
  _chem_comp_chir.id
  _chem_comp_chir.atom_id_centre
  _chem_comp_chir.atom_id_1
  _chem_comp_chir.atom_id_2
  _chem_comp_chir.atom_id_3
  _chem_comp_chir.volume_sign
  ASP  chir_01  CA  N  CB  C  negativ

loop_
  _chem_comp_plane_atom.comp_id
  _chem_comp_plane_atom.plane_id
  _chem_comp_plane_atom.atom_id
  _chem_comp_plane_atom.dist_esd
  ASP  plan  CG   0.020
  ASP  plan  CB   0.020
  ASP  plan  OD1  0.020
  ASP  plan  OD2  0.020

loop_
  _chem_comp_rotamer_info.comp_id
  _chem_comp_rotamer_info.phil_str
  ASP  
;
tor_ids = chi1 chi2
tor_atom_ids = chi1 N CA CB CG
tor_atom_ids = chi2 CA CB CG OD1
atom_ids_not_handled = HD1 HD2
rotamer {
 id = p0
 frequency = 0.1630
 angles = 62.9 -2.1
}
rotamer {
 id = t70
 frequency = 0.0830
 angles = -174.2 74.2
}
rotamer {
 id = t0
 frequency = 0.2364
 angles = -171.5 -1.7
}
rotamer {
 id = m-30
 frequency = 0.5146
 angles = -68.8 -29.2
}
;

data_comp_MET
loop_
  _chem_comp_atom.comp_id
  _chem_comp_atom.atom_id
  _chem_comp_atom.type_symbol
  _chem_comp_atom.type_energy
  _chem_comp_atom.partial_charge
  MET  N    N  NH1   -0.204
  MET  H    H  HNH1   0.204
  MET  CA   C  CH1    0.058
  MET  HA   H  HCH1   0.046
  MET  CB   C  CH2   -0.076
  MET  HB1  H  HCH2   0.038
  MET  HB2  H  HCH2   0.038
  MET  CG   C  CH2   -0.024
  MET  HG1  H  HCH2   0.041
  MET  HG2  H  HCH2   0.041
  MET  SD   S  S     -0.058
  MET  CE   C  CH3   -0.150
  MET  HE1  H  HCH3   0.050
  MET  HE2  H  HCH3   0.050
  MET  HE3  H  HCH3   0.050
  MET  C    C  C      0.318
  MET  O    O  O     -0.422

loop_
  _chem_comp_tree.comp_id
  _chem_comp_tree.atom_id
  _chem_comp_tree.atom_back
  _chem_comp_tree.atom_forward
  _chem_comp_tree.connect_type
  MET  N    n/a  CA   START
  MET  H    N    .    .
  MET  CA   N    C    .
  MET  HA   CA   .    .
  MET  CB   CA   CG   .
  MET  HB1  CB   .    .
  MET  HB2  CB   .    .
  MET  CG   CB   SD   .
  MET  HG1  CG   .    .
  MET  HG2  CG   .    .
  MET  SD   CG   CE   .
  MET  CE   SD   HE3  .
  MET  HE1  CE   .    .
  MET  HE2  CE   .    .
  MET  HE3  CE   .    .
  MET  C    CA   .    END
  MET  O    C    .    .

loop_
  _chem_comp_bond.comp_id
  _chem_comp_bond.atom_id_1
  _chem_comp_bond.atom_id_2
  _chem_comp_bond.type
  _chem_comp_bond.value_dist
  _chem_comp_bond.value_dist_esd
  _chem_comp_bond.value_dist_neutron
  MET  N   H    coval  0.860  0.020  1.020
  MET  N   CA   coval  1.458  0.019  1.458
  MET  CA  HA   coval  0.970  0.020  1.090
  MET  CA  CB   coval  1.530  0.020  1.530
  MET  CB  HB1  coval  0.970  0.020  1.090
  MET  CB  HB2  coval  0.970  0.020  1.090
  MET  CB  CG   coval  1.520  0.030  1.520
  MET  CG  HG1  coval  0.970  0.020  1.090
  MET  CG  HG2  coval  0.970  0.020  1.090
  MET  CG  SD   coval  1.803  0.025  1.803
  MET  SD  CE   coval  1.791  0.025  1.791
  MET  CE  HE1  coval  0.970  0.020  1.090
  MET  CE  HE2  coval  0.970  0.020  1.090
  MET  CE  HE3  coval  0.970  0.020  1.090
  MET  CA  C    coval  1.525  0.021  1.525
  MET  C   O    coval  1.231  0.020  1.231

loop_
  _chem_comp_angle.comp_id
  _chem_comp_angle.atom_id_1
  _chem_comp_angle.atom_id_2
  _chem_comp_angle.atom_id_3
  _chem_comp_angle.value_angle
  _chem_comp_angle.value_angle_esd
  MET  H    N   CA   114.000  3.000
  MET  HA   CA  CB   109.000  3.000
  MET  CB   CA  C    110.100  1.900
  MET  HA   CA  C    110.000  3.000
  MET  N    CA  HA   110.000  3.000
  MET  N    CA  CB   110.500  1.700
  MET  HB1  CB  HB2  110.000  3.000
  MET  HB2  CB  CG   108.000  3.000
  MET  HB1  CB  CG   108.000  3.000
  MET  CA   CB  HB1  109.000  3.000
  MET  CA   CB  HB2  109.000  3.000
  MET  CA   CB  CG   114.100  2.000
  MET  HG1  CG  HG2  110.000  3.000
  MET  HG2  CG  SD   108.000  3.000
  MET  HG1  CG  SD   108.000  3.000
  MET  CB   CG  HG1  109.000  3.000
  MET  CB   CG  HG2  109.000  3.000
  MET  CB   CG  SD   112.700  3.000
  MET  CG   SD  CE   100.900  2.200
  MET  HE1  CE  HE2  110.000  3.000
  MET  HE2  CE  HE3  110.000  3.000
  MET  HE1  CE  HE3  110.000  3.000
  MET  SD   CE  HE1  109.000  3.000
  MET  SD   CE  HE2  109.000  3.000
  MET  SD   CE  HE3  109.000  3.000
  MET  N    CA  C    111.000  2.800
  MET  CA   C   O    120.800  1.700

loop_
  _chem_comp_tor.comp_id
  _chem_comp_tor.id
  _chem_comp_tor.atom_id_1
  _chem_comp_tor.atom_id_2
  _chem_comp_tor.atom_id_3
  _chem_comp_tor.atom_id_4
  _chem_comp_tor.value_angle
  _chem_comp_tor.value_angle_esd
  _chem_comp_tor.period
  MET  chi1  N   CA  CB  CG   180.000  15.000  3
  MET  chi2  CA  CB  CG  SD   180.000  15.000  3
  MET  chi3  CB  CG  SD  CE   180.000  15.000  3
  MET  hh    CG  SD  CE  HE3   60.000  30.000  3

loop_
  _chem_comp_chir.comp_id
  _chem_comp_chir.id
  _chem_comp_chir.atom_id_centre
  _chem_comp_chir.atom_id_1
  _chem_comp_chir.atom_id_2
  _chem_comp_chir.atom_id_3
  _chem_comp_chir.volume_sign
  MET  chir_01  CA  N  CB  C  negativ

loop_
  _chem_comp_rotamer_info.comp_id
  _chem_comp_rotamer_info.phil_str
  MET  
;
tor_ids = chi1 chi2 chi3 hh
tor_atom_ids = chi1 N CA CB CG
tor_atom_ids = chi2 CA CB CG SD
tor_atom_ids = chi3 CB CG SD CE
rotamer {
 id = pmt
 frequency_annotation = "<1%"
 frequency = 0.0004
 angles = 71.3 -74.7 -162.3 60
}
rotamer {
 id = ptm
 frequency = 0.0227
 angles = 64.9 179.4 -72.1 60
}
rotamer {
 id = ppp
 frequency_annotation = "<1%"
 frequency = 0.0029
 angles = 61.2 79.0 70.7 60
}
rotamer {
 id = pmm
 frequency_annotation = "<1%"
 frequency = 0.0024
 angles = 72.6 -68.7 -68.9 60
}
rotamer {
 id = ptt
 frequency = 0.0155
 angles = 65.4 -178.2 179.4 60
}
rotamer {
 id = ptp
 frequency = 0.0246
 angles = 64.5 -176.4 73.2 60
}
rotamer {
 id = pp-130
 frequency_annotation = "<1%"
 frequency = 0.0015
 angles = 64.3 82.3 -154.2 60
}
rotamer {
 id = ttp
 frequency = 0.0745
 angles = -177.8 179.1 71.8 60
}
rotamer {
 id = ttt
 frequency = 0.0340
 angles = -176.7 176.8 176.5 60
}
rotamer {
 id = ttm
 frequency = 0.0654
 angles = -175.0 179.6 -71.9 60
}
rotamer {
 id = tpp
 frequency = 0.0669
 angles = -175.0 63.6 72.4 60
}
rotamer {
 id = tmt
 frequency_annotation = "<1%"
 frequency = 0.0020
 angles = -179.1 -85.9 173.7 60
}
rotamer {
 id = tmm
 frequency = 0.0165
 angles = -177.3 -81.7 -72.2 60
}
rotamer {
 id = tpt
 frequency = 0.0237
 angles = -173.5 65.8 -156.3 60
}
rotamer {
 id = mmt
 frequency = 0.0362
 angles = -65.0 -63.8 172.2 60
}
rotamer {
 id = mpm
 frequency_annotation = "<1%"
 frequency = 0.0008
 angles = -77.2 64.0 -101.8 60
}
rotamer {
 id = mmp
 frequency = 0.0306
 angles = -65.2 -61.6 102.2 60
}
rotamer {
 id = mmm
 frequency = 0.1992
 angles = -65.6 -61.0 -69.2 60
}
rotamer {
 id = mpt
 frequency_annotation = "<1%"
 frequency = 0.0020
 angles = -69.6 74.0 167.4 60
}
rotamer {
 id = mpp
 frequency_annotation = "<1%"
 frequency = 0.0044
 angles = -76.6 73.2 74.0 60
}
rotamer {
 id = mtp
 frequency = 0.1694
 angles = -66.6 177.1 70.5 60
}
rotamer {
 id = mtt
 frequency = 0.0916
 angles = -67.2 179.7 -176.8 60
}
rotamer {
 id = mtm
 frequency = 0.1097
 angles = -66.4 -177.8 -74.0 60
}
;

data_comp_BAM
loop_
  _chem_comp_atom.comp_id
  _chem_comp_atom.atom_id
  _chem_comp_atom.type_symbol
  _chem_comp_atom.type_energy
  _chem_comp_atom.charge
  _chem_comp_atom.partial_charge
  _chem_comp_atom.x
  _chem_comp_atom.y
  _chem_comp_atom.z
  BAM  C1    C  CR6   0  .  -0.0545  -0.0432  -0.0936
  BAM  C2    C  CR16  0  .   1.3299  -0.0929  -0.0723
  BAM  C3    C  CR16  0  .   2.0051  -0.0748   1.1372
  BAM  C4    C  CR16  0  .   1.2960  -0.0070   2.3255
  BAM  C5    C  CR16  0  .  -0.0884   0.0426   2.3041
  BAM  C6    C  CR16  0  .  -0.7636   0.0245   1.0946
  BAM  C     C  C     0  .  -0.7979  -0.0396  -1.4278
  BAM  N1    N  NH2   0  .  -1.1557   1.2192  -2.0559
  BAM  N2    N  NC2   1  .  -1.0991  -1.1237  -1.9804
  BAM  HC21  H  HCR6  0  .   1.8844  -0.1458  -1.0014
  BAM  HC31  H  HCR6  0  .   3.0875  -0.1136   1.1539
  BAM  HC41  H  HCR6  0  .   1.8239   0.0071   3.2712
  BAM  HC51  H  HCR6  0  .  -0.6429   0.0956   3.2333
  BAM  HC61  H  HCR6  0  .  -1.8461   0.0633   1.0780
  BAM  HN11  H  HNH2  0  .  -1.8159   1.2330  -2.8101
  BAM  HN12  H  HNH2  0  .  -0.7229   2.0711  -1.7529
  BAM  HN21  H  HNC2  0  .  -0.8516  -1.9944  -1.5459
  BAM  HN22  H  HNC2  0  .  -1.5879  -1.1214  -2.8576

loop_
  _chem_comp_bond.comp_id
  _chem_comp_bond.atom_id_1
  _chem_comp_bond.atom_id_2
  _chem_comp_bond.type
  _chem_comp_bond.value_dist
  _chem_comp_bond.value_dist_esd
  _chem_comp_bond.value_dist_neutron
  BAM  C1  C2    aromatic  1.385  0.020  1.385
  BAM  C1  C6    aromatic  1.385  0.020  1.385
  BAM  C1  C     single    1.527  0.020  1.527
  BAM  C2  C3    aromatic  1.385  0.020  1.385
  BAM  C2  HC21  single    0.930  0.020  1.080
  BAM  C3  C4    aromatic  1.385  0.020  1.385
  BAM  C3  HC31  single    0.930  0.020  1.080
  BAM  C4  C5    aromatic  1.385  0.020  1.385
  BAM  C4  HC41  single    0.930  0.020  1.080
  BAM  C5  C6    aromatic  1.385  0.020  1.385
  BAM  C5  HC51  single    0.930  0.020  1.080
  BAM  C6  HC61  single    0.930  0.020  1.080
  BAM  C   N1    single    1.452  0.020  1.452
  BAM  C   N2    double    1.254  0.020  1.254
  BAM  N1  HN11  single    0.860  0.020  1.020
  BAM  N1  HN12  single    0.860  0.020  1.020
  BAM  N2  HN21  single    0.860  0.020  1.020
  BAM  N2  HN22  single    0.860  0.020  1.020

loop_
  _chem_comp_angle.comp_id
  _chem_comp_angle.atom_id_1
  _chem_comp_angle.atom_id_2
  _chem_comp_angle.atom_id_3
  _chem_comp_angle.value_angle
  _chem_comp_angle.value_angle_esd
  BAM  C     C1  C6    120.00  3.000
  BAM  C     C1  C2    120.00  3.000
  BAM  C6    C1  C2    120.00  3.000
  BAM  HC21  C2  C3    120.00  3.000
  BAM  HC21  C2  C1    120.00  3.000
  BAM  C3    C2  C1    120.00  3.000
  BAM  HC31  C3  C4    120.00  3.000
  BAM  HC31  C3  C2    120.00  3.000
  BAM  C4    C3  C2    120.00  3.000
  BAM  HC41  C4  C5    120.00  3.000
  BAM  HC41  C4  C3    120.00  3.000
  BAM  C5    C4  C3    120.00  3.000
  BAM  HC51  C5  C6    120.00  3.000
  BAM  HC51  C5  C4    120.00  3.000
  BAM  C6    C5  C4    120.00  3.000
  BAM  HC61  C6  C5    120.00  3.000
  BAM  HC61  C6  C1    120.00  3.000
  BAM  C5    C6  C1    120.00  3.000
  BAM  N2    C   N1    120.00  3.000
  BAM  N2    C   C1    120.00  3.000
  BAM  N1    C   C1    120.00  3.000
  BAM  HN12  N1  HN11  120.00  3.000
  BAM  HN12  N1  C     119.98  3.000
  BAM  HN11  N1  C     119.99  3.000
  BAM  HN22  N2  HN21  120.00  3.000
  BAM  HN22  N2  C     120.00  3.000
  BAM  HN21  N2  C     120.00  3.000

loop_
  _chem_comp_tor.comp_id
  _chem_comp_tor.id
  _chem_comp_tor.atom_id_1
  _chem_comp_tor.atom_id_2
  _chem_comp_tor.atom_id_3
  _chem_comp_tor.atom_id_4
  _chem_comp_tor.value_angle
  _chem_comp_tor.value_angle_esd
  _chem_comp_tor.period
  BAM  CONST_01  C4    C3  C2  C1     0.00   0.0  0
  BAM  CONST_02  C4    C5  C6  C1    -0.00   0.0  0
  BAM  CONST_03  C5    C6  C1  C2    -0.00   0.0  0
  BAM  CONST_04  C5    C4  C3  C2    -0.00   0.0  0
  BAM  CONST_05  C6    C1  C2  C3     0.00   0.0  0
  BAM  CONST_06  C6    C5  C4  C3     0.00   0.0  0
  BAM  CONST_07  C     C1  C2  C3   178.98   0.0  0
  BAM  CONST_08  C     C1  C6  C5  -178.98   0.0  0
  BAM  CONST_09  HC31  C3  C2  C1  -180.00   0.0  0
  BAM  CONST_10  HC51  C5  C6  C1   180.00   0.0  0
  BAM  CONST_11  HC61  C6  C1  C2  -180.00   0.0  0
  BAM  CONST_12  HC41  C4  C3  C2   180.00   0.0  0
  BAM  CONST_13  HC21  C2  C3  C4  -180.00   0.0  0
  BAM  CONST_14  HN11  N1  C   C1  -166.04   0.0  0
  BAM  CONST_15  HN12  N1  C   C1    15.72   0.0  0
  BAM  CONST_16  HN21  N2  C   C1     0.00   0.0  0
  BAM  CONST_17  HN22  N2  C   C1  -180.00   0.0  0
  BAM  Var_01    N1    C   C1  C2   -92.60  30.0  2

loop_
  _chem_comp_plane_atom.comp_id
  _chem_comp_plane_atom.plane_id
  _chem_comp_plane_atom.atom_id
  _chem_comp_plane_atom.dist_esd
  BAM  plan-1  C1    0.020
  BAM  plan-1  C2    0.020
  BAM  plan-1  C3    0.020
  BAM  plan-1  C4    0.020
  BAM  plan-1  C5    0.020
  BAM  plan-1  C6    0.020
  BAM  plan-1  C     0.020
  BAM  plan-1  HC21  0.020
  BAM  plan-1  HC31  0.020
  BAM  plan-1  HC41  0.020
  BAM  plan-1  HC51  0.020
  BAM  plan-1  HC61  0.020
  BAM  plan-2  C1    0.020
  BAM  plan-2  C     0.020
  BAM  plan-2  N1    0.020
  BAM  plan-2  N2    0.020
  BAM  plan-2  HN11  0.020
  BAM  plan-2  HN12  0.020
  BAM  plan-2  HN21  0.020
  BAM  plan-2  HN22  0.020

data_comp_HOH
loop_
  _chem_comp_atom.comp_id
  _chem_comp_atom.atom_id
  _chem_comp_atom.type_symbol
  _chem_comp_atom.type_energy
  _chem_comp_atom.partial_charge
  HOH  O   O  OH2   -0.408
  HOH  H1  H  HOH2   0.204
  HOH  H2  H  HOH2   0.204

loop_
  _chem_comp_tree.comp_id
  _chem_comp_tree.atom_id
  _chem_comp_tree.atom_back
  _chem_comp_tree.atom_forward
  _chem_comp_tree.connect_type
  HOH  O   n/a  .  END
  HOH  H1  O    .  .
  HOH  H2  O    .  .

loop_
  _chem_comp_bond.comp_id
  _chem_comp_bond.atom_id_1
  _chem_comp_bond.atom_id_2
  _chem_comp_bond.type
  _chem_comp_bond.value_dist
  _chem_comp_bond.value_dist_esd
  _chem_comp_bond.value_dist_neutron
  HOH  O  H1  coval  0.840  0.020  0.950
  HOH  O  H2  coval  0.840  0.020  0.950

loop_
  _chem_comp_angle.comp_id
  _chem_comp_angle.atom_id_1
  _chem_comp_angle.atom_id_2
  _chem_comp_angle.atom_id_3
  _chem_comp_angle.value_angle
  _chem_comp_angle.value_angle_esd
  HOH  H1  O  H2  106.800  3.000

data_comp_SO4
loop_
  _chem_comp_atom.comp_id
  _chem_comp_atom.atom_id
  _chem_comp_atom.type_symbol
  _chem_comp_atom.type_energy
  _chem_comp_atom.partial_charge
  SO4  S   S  S   0.00
  SO4  O1  O  OS  -0.5
  SO4  O2  O  OS  -0.5
  SO4  O3  O  OS  -0.5
  SO4  O4  O  OS  -0.5

loop_
  _chem_comp_tree.comp_id
  _chem_comp_tree.atom_id
  _chem_comp_tree.atom_back
  _chem_comp_tree.atom_forward
  _chem_comp_tree.connect_type
  SO4  S   n/a  O4  START
  SO4  O1  S    .   .
  SO4  O2  S    .   .
  SO4  O3  S    .   .
  SO4  O4  S    .   END

loop_
  _chem_comp_bond.comp_id
  _chem_comp_bond.atom_id_1
  _chem_comp_bond.atom_id_2
  _chem_comp_bond.type
  _chem_comp_bond.value_dist
  _chem_comp_bond.value_dist_esd
  SO4  S  O1  coval  1.460  0.020
  SO4  S  O2  coval  1.460  0.020
  SO4  S  O3  coval  1.460  0.020
  SO4  S  O4  coval  1.460  0.020

loop_
  _chem_comp_angle.comp_id
  _chem_comp_angle.atom_id_1
  _chem_comp_angle.atom_id_2
  _chem_comp_angle.atom_id_3
  _chem_comp_angle.value_angle
  _chem_comp_angle.value_angle_esd
  SO4  O2  S  O3  109.470  3.000
  SO4  O3  S  O4  109.470  3.000
  SO4  O2  S  O4  109.470  3.000
  SO4  O1  S  O2  109.470  3.000
  SO4  O1  S  O3  109.470  3.000
  SO4  O1  S  O4  109.470  3.000

data_comp_CA
loop_
  _chem_comp_atom.comp_id
  _chem_comp_atom.atom_id
  _chem_comp_atom.type_symbol
  _chem_comp_atom.type_energy
  _chem_comp_atom.partial_charge
  CA  CA  CA  CA  0.000

loop_
  _chem_comp_tree.comp_id
  _chem_comp_tree.atom_id
  _chem_comp_tree.atom_back
  _chem_comp_tree.atom_forward
  _chem_comp_tree.connect_type
  CA  CA  n/a  .  END

data_link_SS
loop_
  _chem_link_bond.link_id
  _chem_link_bond.atom_1_comp_id
  _chem_link_bond.atom_id_1
  _chem_link_bond.atom_2_comp_id
  _chem_link_bond.atom_id_2
  _chem_link_bond.type
  _chem_link_bond.value_dist
  _chem_link_bond.value_dist_esd
  SS  1  SG  2  SG  single  2.031  0.020
